# Supplementary material for: Clinical and genetic basis of congenital gonadotropin deficiency
Source: Hum Reprod Open. 2026 Mar 15;2026(2):hoag017. doi: 10.1093/hropen/hoag017 (PMC13005924; doi:10.1093/hropen/hoag017)
Supplement: hoag017_Supplementary_Data [file hoag017_supplementary_data.zip]

Archive with 4 entries (4 files):
- Supplemental Figure S2.pdf
- Supplementary Figure S3.pdf
- Supplemental Figure S1.pdf
- Supplementary tables_compressed.xlsx
