# Supplementary material for: Clinical and genetic basis of congenital gonadotropin deficiency
Source: Hum Reprod Open. 2026 Mar 15;2026(2):hoag017. doi: 10.1093/hropen/hoag017 (PMC13005924; doi:10.1093/hropen/hoag017)
Supplement: hoag017_Supplementary_Data [file hoag017_supplementary_data.zip › Supplementary tables_compressed.xlsx]

## Sheet: Supplementary Table S1
Supplementary Table S1. Genes implicated in CHH and selected for variant analysis.
Gene symbol	Reference transcript	Phenotype and mode of inheritance in OMIM	Report of association with CHH
AMH §	NM_000479.3	Persistent Mullerian duct syndrome, type I - AR	PMID: 31291191
AMHR2§	NM_020547.3	Persistent Mullerian duct syndrome, type II - AR	PMID: 31291191
ANOS1	NM_000216.4	Hypogonadotropic hypogonadism 1 with or without anosmia (Kallmann syndrome 1) - XLR	PMID: 1913827
AXL§	NM_021913.3	-	PMID: 24476074
CADM1*	NM_001301043	-	PMID: 32535046
CCDC141**	NM_173648.4	-	PMID: 25192046
CHL1§	NM_006614.2	-	PMID: 33453020
CPE	NM_001873.3	BDV syndrome - AR	PMID: 26120850
DCAF17**	NM_025000.3	Woodhouse-Sakati syndrome - AR	PMID: 20507343
DCC**	NM_005215.3	Gaze palsy, familial horizontal, with progressive scoliosis, 2 - AR; Mirror movements 1 and/or agenesis of the corpus callosum - AD	PMID: 29202173
DLG2§	NM_001142699.1	-	PMID: 32341572
DMXL2	NM_001174116.3	Deafness, autosomal dominant 71 - AD; Polyendocrine-polyneuropathy syndrome - AR; Developmental and epileptic encephalopathy 81 - AR	PMID: 33208564
DUSP6	NM_001946.2	Hypogonadotropic hypogonadism 19 with or without anosmia -- AD	PMID: 23643382
FEZF1	NM_001024613.3	Hypogonadotropic hypogonadism 22, with or without anosmia - AR	PMID: 25192046
FGF17	NM_003867.2	Hypogonadotropic hypogonadism 20 with or without anosmia - AD	PMID: 23643382
FLRT3	NM_198391.2	Hypogonadotropic hypogonadism 21 with anosmia - AD	PMID: 23643382
FSHB	NM_000510.2	Hypogonadotropic hypogonadism 24 without anosmia - AR	PMID: 8220432
GNRH1	NM_000825.3	Hypogonadotropic hypogonadism 12 with or without anosmia - AR	PMID: 19567835
GNRHR	NM_000406.2	Hypogonadotropic hypogonadism 7 without anosmia - AR	PMID: 9371856
HS6ST1	NM_004807.2	Hypogonadotropic hypogonadism 15 with or without anosmia - AD	PMID: 21700882
IL17RD	NM_017563.4	Hypogonadotropic hypogonadism 18 with or without anosmia - AD, AR, DD	PMID: 23643382
KISS1	NM_002256.3	Hypogonadotropic hypogonadism 13 with or without anosmia - AR	PMID: 22335740
KISS1R	NM_032551.4	Precocious puberty, central, 1 - AD; Hypogonadotropic hypogonadism 8 with or without anosmia - AR	PMID: 12944565
KLB§	NM_175737.3	-	PMID: 28754744
LEP	NM_000230.2	Obesity, morbid, due to leptin deficiency - AR	PMID: 9500540
LEPR	NM_002303.5	Obesity, morbid, due to leptin receptor deficiency - AR	PMID: 9537324
LHB	NM_000894.2	Hypogonadotropic hypogonadism 23 with or without anosmia - AR	PMID: 1727547
NDNF	NM_024574.3	Hypogonadotropic hypogonadism 25 with anosmia - AD	PMID: 31883645
NHLH2	NM_005599.3	Hypogonadotropic hypogonadism 27 without anosmia - AR	PMID: 35066646
NOS1§	NM_000620.4	-	PMID: 27502037
NR0B1	NM_000475.4	46XY sex reversal 2, dosage-sensitive - XL; Adrenal hypoplasia, congenital - XLR	PMID: 7990958
NRP1**	NM_003873.7	-	PMID: 30098700
NRP2**	NM_201266.1	-	PMID: 27502037
NSMF	NM_015537.4	Hypogonadotropic hypogonadism 9 with or without anosmia - AD	PMID: 15362570
NTN1§	NM_004822.2	Mirror movements 4 - AD	PMID: 29202173
OTUD4§	NM_001102653.1	-	PMID: 23656588
PCSK1	NM_000439.4	Endocrinopathy due to proprotein convertase 1/3 deficiency - AR	PMID: 9207799
PLXNA1**	NM_032242.3	Dworschak-Punetha neurodevelopmental syndrome - AR	PMID: 30098700
PLXNA3**	NM_017514.5	-	PMID: 33495532
PNPLA6	NM_006702.4	Laurence-Moon syndrome - AR; Boucher-Neuhauser syndrome - AR; Oliver-McFarlane syndrome - AR; Spastic paraplegia 39, autosomal recessive - AR	PMID: 24355708
POLA1*	NM_016937.3	Pigmentary disorder, reticulate, with systemic manifestations, X-linked - XLR; Van Esch-O'Driscoll syndrome - XLR	PMID: 31006512
POLR3A	NM_007055.3	Leukodystrophy, hypomyelinating, 7, with or without oligodontia and/or hypogonadotropic hypogonadism - AR; Wiedemann-Rautenstrauch syndrome - AR	PMID: 21855841
POLR3B	NM_018082.5	Charcot-Marie-Tooth disease, demyelinating, type 1I - AD; Leukodystrophy, hypomyelinating, 8, with or without oligodontia and/or hypogonadotropic hypogonadism - AR	PMID: 22036172
PRDM13	NM_021620.4	Cerebellar dysfunction, impaired intellectual development, and hypogonadotropic hypogonadism - AR; Pontocerebellar hypoplasia, type 17 - AR	PMID: 34730112
PROK2	NM_001126128.1	Hypogonadotropic hypogonadism 4 with or without anosmia - AD	PMID: 17054399
RAB3GAP2**	NM_012414.3	Martsolf syndrome 1 - AR; Warburg micro syndrome 2 - AR	PMID: 16532399
RNF216	NM_207111.4	Cerebellar ataxia and hypogonadotropic hypogonadism - AR	PMID: 23656588
SEMA3A	NM_006080.2	Hypogonadotropic hypogonadism 16 with or without anosmia - AD	PMID: 22927827
SEMA3E**	NM_012431.2	-	PMID: 25985275
SEMA3F**	NM_004186	-	PMID: 33495532
SEMA3G§	NM_020163	-	PMID: 32365351
SOX10	NM_006941.3	PCWH syndrome - AD; Waardenburg syndrome, type 2E, with or without neurologic involvement - AD; Waardenburg syndrome, type 4C - AD	PMID: 23643381
SOX11	NM_003108.4	Intellectual developmental disorder with microcephaly and with or without ocular malformations or hypogonadotropic hypogonadism - AD	PMID: 35341651
SPRY4	NM_030964.5	Hypogonadotropic hypogonadism 17 with or without anosmia - AD	PMID: 23643382
STUB1*	NM_005861.4	Spinocerebellar ataxia 48 - AD; Spinocerebellar ataxia, autosomal recessive 16 - AR	PMID: 24113144
TAC3	NM_013251.3	Hypogonadotropic hypogonadism 10 with or without anosmia - AR	PMID: 19079066
TACR3	NM_001059.2	Hypogonadotropic hypogonadism 11 with or without anosmia - AR	PMID: 19079066
TCF12	NM_207036.1	Craniosynostosis 3 - AD; Hypogonadotropic hypogonadism 26 with or without anosmia - AD, AR	PMID: 32620954
TUBB3*	NM_006086.3	Cortical dysplasia, complex, with other brain malformations 1 - AD; Fibrosis of extraocular muscles, congenital, 3A - AD	PMID: 23378218
CHH, Congenital Hypogonadotropic Hypogonadism; OMIM, Online Mendelian Inheritance in Man; PMID, PubMed identifier; AR, autosomal recessive; AD, autosomal dominant; XLR, X-linked recessive; DR, digenic recessive; DD, digenic dominant; XLD, X-linked dominant.
The text in bold indicates the OMIM gene associated with CHH, **: 2 papers and functional study, *: 2 papers without functional study, §: 1 paper with functional study.

## Sheet: Supplementary Table S2
Supplementary Table S2. Genes implicated in CPHD and selected for variant analysis.
Gene symbol	Reference transcript	Phenotype and mode of inheritance in OMIM	Report of association with CPHD
ARNT2*	NM_014862.4	Webb-Dattani syndrome -AR	PMID: 27828722
BMP4*	NM_001347914	Microphthalmia, syndromic 6-AD; Orofacial cleft 11-AD	PMID: 31120642
BRAF§	NM_001354609	Adenocarcinoma of lung, somatic; Cardiofaciocutaneous syndrome-AD; Colorectal cancer, somatic; LEOPARD syndrome 3-AD; Melanoma, malignant, somatic; Nonsmall cell lung cancer, somatic; Noonan syndrome 7-AD	PMID: 33795686
CDON*	NM_016952.4	Holoprosencephaly 11 - AD	PMID: 33208564
DCHS1*	NM_003737.4	Mitral valve prolapse 2-AD; Van Maldergem syndrome 1-AR	PMID: 29165578
DCHS2§	NM_001142552	-	PMID: 33108146
DHCR7*	NM_001360.3	Smith-Lemli-Opitz syndrome-AR	PMID: 29165578
EIF2S3*	NM_001415.4	MEHMO syndrome-XLR	PMID: 36356173
FAT2§	NM_001447.3	Spinocerebellar ataxia 45-AD	PMID: 33108146
FOXA2*	NM_021784.5	-	PMID: 36356173
FOXL2*	NM_023067.4	Blepharophimosis, epicanthus inversus, and ptosis, type 1-AD/AR; Blepharophimosis, epicanthus inversus, and ptosis, type 2-AD/AR; Premature ovarian failure 3-AD	PMID: 32454486
GLI2*	NM_005270.4	Culler-Jones syndrome - AD; Holoprosencephaly 9 - AD	PMID: 25327282
GLI3*	NM_000168.5	Greig cephalopolysyndactyly syndrome - AD; Pallister-Hall syndrome - AD; Polydactyly, postaxial, types A1 and B - AD; Polydactyly, preaxial, type IV - AD	PMID: 27502037
GPR161*	NM_001267613	Medulloblastoma predisposition syndrome-AD/AR/Mu	PMID: 27828722
HESX1	NM_003865.2	Growth hormone deficiency with pituitary anomalies - AD, AR; Pituitary hormone deficiency, combined, 5 - AD, AR; Septooptic dysplasia - AD, AR	PMID: 23465708
KAT6A*	NM_006766.5	Arboleda-Tham syndrome-AD	PMID: 29165578
KCNQ1*	NM_000218	Long QT syndrome 1, acquired, susceptibility to-AD; Atrial fibrillation, familial, 3-AD; Jervell and Lange-Nielsen syndrome-AR; Long QT syndrome 1-AD; Short QT syndrome 2-AD	PMID: 38735295
LHX3	NM_014564.4	Pituitary hormone deficiency, combined, 3 - AR	PMID: 10835633
LHX4	NM_033343.3	Pituitary hormone deficiency, combined, 4 - AD	PMID: 16735499
MAGEL2*	NM_019066.5	Schaaf-Yang syndrome-AD	PMID: 31504653
OTX2	NM_172337.1	Microphthalmia, syndromic 5 - AD; Pituitary hormone deficiency, combined, 6 - AD; Retinal dystrophy, early-onset, with or without pituitary dysfunction - AD	PMID: 31200363
PAX6*	NM_001368929	Coloboma of optic nerve - AD; Coloboma, ocular - AD; Morning glory disc anomaly - AD; Aniridia - AD; Anterior segment dysgenesis 5, multiple subtypes - AD; Cataract with late-onset corneal dystrophy - AD; Foveal hypoplasia 1 - AD; Keratitis - AD; Optic nerve hypoplasia - AD	PMID: 30098700
POU1F1	NM_000306.4	Pituitary hormone deficiency, combined or isolated, 1-AD/AR	PMID: 27828722
PROP1	NM_006261.4	Pituitary hormone deficiency, combined, 2 - AR	PMID: 9462743
RAX*	NM_013435.3	Microphthalmia, syndromic 16-AR	PMID: 36356173
RBM28*	NM_018077.2	Alopecia, neurologic defects, and endocrinopathy syndrome - AR	PMID: 18439547
ROBO1	NM_001145845	Nystagmus 8, congenital, autosomal recessive -AR; Neurooculorenal syndrome-AR; Pituitary hormone deficiency, combined or isolated, 8-AD	PMID: 36356173
SHH*	NM_000193.4	Holoprosencephaly 3-AD; Microphthalmia/coloboma 5-AD; Single median maxillary central incisor-AD	PMID: 27828722
SOX3*	NM_005634.2	Panhypopituitarism - XL	PMID: 25064402
TBC1D32*	NM_152730.6	-	PMID: 36356173
TCF7L1*	NM_031283.3	-	PMID: 27828722
TGIF1*	NM_003244.4	Holoprosencephaly 4-AD	PMID: 27828722
TTC26*	NM_024926.4	Biliary, renal, neurologic, and skeletal syndrome-AR	PMID: 32617964
CPHD, Combined pituitary hormone deficiency; OMIM, Online Mendelian Inheritance in Man; PMID, PubMed identifier; AR, autosomal recessive; AD, autosomal dominant; XLR, X-linked recessive; DR, digenic recessive; DD, digenic dominant; XLD, X-linked dominant. §: 1 paper with founctional study.

## Sheet: Supplementary Table S3
Supplementary Table S3. Gene overlap between CHH and CPHD
Gene symbol	Reference transcript	Phenotype and mode of inheritance in OMIM	Report of association with CPHD
FGF8	NM_033163.3	Hypogonadotropic hypogonadism 6 with or without anosmia - AD	PMID: 18596921
FGFR1	NM_023110.2	Hartsfield syndrome - AD; Hypogonadotropic hypogonadism 2 with or without anosmia - AD; Jackson-Weiss syndrome - AD; Osteoglophonic dysplasia - AD; Pfeiffer syndrome - AD; Trigonocephaly 1 - AD	PMID: 12627230
PROKR2	NM_144773.3	Hypogonadotropic hypogonadism 3 with or without anosmia - AD	PMID: 17054399
SOX2	NM_003106.3	Microphthalmia, syndromic 3 - AD; Optic nerve hypoplasia and abnormalities of the central nervous system - AD	PMID: 16932809
CHD7	NM_017780.3	CHARGE syndrome - AD; Hypogonadotropic hypogonadism 5 with or without anosmia - AD	PMID: 18834967
SMCHD1	NM_015295.2	Bosma arhinia microphthalmia syndrome - AD; Fascioscapulohumeral muscular dystrophy 2, digenic - DD	PMID: 28546579
WDR11	NM_018117.11	Hypogonadotropic hypogonadism 14 with or without anosmia - AD; Intellectual developmental disorder, autosomal recessive 78 - AR	PMID: 20887964
CHH, Congenital Hypogonadotropic Hypogonadism; CPHD, Combined pituitary hormone deficiency; AR, autosomal recessive; AD, autosomal dominant.

## Sheet: Supplementary Table S4
Supplementary Table S4. Genes implicated in SOD and selected for variant analysis.
Gene symbol	Reference transcript	Phenotype and mode of inheritance in OMIM	Report of association with SOD
ANOS1	NM_000216.4	Hypogonadotropic hypogonadism 1 with or without anosmia (Kallmann syndrome 1) - XLR	PMID:26375424
FGF8	NM_033163.3	Hypogonadotropic hypogonadism 6 with or without anosmia - AD	PMID：22319038
FGFR1	NM_023110.2	Hartsfield syndrome - AD; Hypogonadotropic hypogonadism 2 with or without anosmia - AD; Jackson-Weiss syndrome - AD; Osteoglophonic dysplasia - AD; Pfeiffer syndrome - AD; Trigonocephaly 1 - AD	PMID：22319038
HESX1	NM_003865.2	Growth hormone deficiency with pituitary anomalies - AD, AR; Pituitary hormone deficiency, combined, 5 - AD, AR; Septooptic dysplasia - AD, AR	PMID:12424431
OTX2	NM_172337.1	Microphthalmia, syndromic 5 - AD; Pituitary hormone deficiency, combined, 6 - AD; Retinal dystrophy, early-onset, with or without pituitary dysfunction - AD	PMID:21396578
SOX3	NM_005634.2	Panhypopituitarism - XL	PMID：17587179
SOX2	NM_003106.3	Microphthalmia, syndromic 3 - AD; Optic nerve hypoplasia and abnormalities of the central nervous system - AD	PMID：17587179
SOD, septo-optic dysplasia; OMIM, Online Mendelian Inheritance in Man; PMID, PubMed identifier; AR, autosomal recessive; AD, autosomal dominant; XLR, X-linked recessive; XL, X-linked.

## Sheet: Supplementary Table S5
Supplementary Table S5. Genes implicated in CHH with weak evidence
Gene symbol	Reference transcript	Phenotype and mode of inheritance in OMIM	First report of association with CHH
AMN1	NM_001113402.2	-	PMID: 27502037
ARHGAP5	NM_001030055.2	-	PMID: 36178483
ARHGAP35	NM_004491.5	-	PMID: 36178483
ARL6	NM_177976.1	Bardet-Biedl syndrome 3 - AR; Retinitis pigmentosa 55 - AR; {Bardet-Biedl syndrome 1, modifier of} - AR/DR	PMID: 15258860
B4GAT1	NM_006876.2	Muscular dystrophy-dystroglycanopathy (congenital with brain and eye anomalies), type A, 13 - AR	PMID: 30098700
B9D1	NM_015681.3	Meckel syndrome 9 - AR; Joubert syndrome 27 - AR	PMID: 29165578
BBIP1	NM_001195306.2	Bardet-Biedl syndrome 18 - AR	PMID:37239474
BBS1	NM_024649.5	Bardet-Biedl syndrome 1 - AR, DR	PMID:37239474
BBS5	NM_152384.2	Bardet-Biedl syndrome 5 - AR	PMID: 24559376
BBS10	NM_024685.4	Bardet-Biedl syndrome 10 - AR	PMID: 23403234
CASR	NM_000388.3	Hyperparathyroidism, neonatal - AD/AR; Hypocalcemia, autosomal dominant - AD; Hypocalcemia, autosomal dominant, with Bartter syndrome - AD; Hypocalciuric hypercalcemia, type I - AD	PMID: 30098700
CCDC88C	NM_001080414.4	Spinocerebellar ataxia 40 - AD; Hydrocephalus, congenital, 1 - AR	PMID: 33208564
CCKAR	NM_000730.3	-	PMID: 30098700
CCKBR	NM_176875.2	-	PMID: 27502037
CDKN1C	NM_000076.2	Beckwith-Wiedemann syndrome - AD; IMAGE syndrome - AD	PMID: 22634751
CHD4	NM_001273.3	Sifrim-Hitz-Weiss syndrome - AD	PMID: 31388190
CNTN2	NM_005076.3	Epilepsy, myoclonic, familial adult, 5 - AR	PMID: 30098700
CRY1	NM_004075.5	Delayed sleep phase disorder, susceptibility to - AD	PMID: 27502037
CXCR4	NM_003467.2	Myelokathexis, isolated - AD; WHIM syndrome 1- AD	PMID: 27502037
CYP19A1	NM_031226.2	Aromatase excess syndrome – AD; Aromatase deficiency – AR	PMID: 12736278
DCAF17	NM_025000.3	Woodhouse-Sakati syndrome - AR	PMID: 20507343
DLX5	NM_005221.5	Split-hand/foot malformation 1 with sensorineural hearing loss - AR; Split-hand/foot malformation 1 - AD	PMID: 30098700
EBF2	NM_022659.4	-	PMID: 30098700
EDNRB	NM_000115.4	ABCD syndrome - AR; Waardenburg syndrome, type 4A - AD, AR; Hirschsprung disease, susceptibility to, 2 - AD	PMID: 30098700
EFNA5	NM_001962.3	-	PMID: 30098700
EGF	NM_001963.5	Hypomagnesemia 4, renal - AR	PMID: 30098700
EGFR	NM_005228.3	Inflammatory skin and bowel disease, neonatal, 2 - AR; Adenocarcinoma of lung, response to tyrosine kinase inhibitor in - AD; Nonsmall cell lung cancer, response to tyrosine kinase inhibitor in - AD; Nonsmall cell lung cancer, susceptibility to - AD	PMID: 30098700
EPHA5	NM_004439.5	-	PMID: 30098700
ERBB4	NM_005235.2	Amyotrophic lateral sclerosis 19 - AD	PMID: 30098700
FEZ1	NM_005103.5	-	PMID: 30098700
FGF13	NM_004114.5	Developmental and epileptic encephalopathy 90 - XLD, XLR; Intellectual developmental disorder, X-linked 110 - XLR	PMID: 27502037
FSHB	NM_000510.2	Hypogonadotropic hypogonadism 24 without anosmia - AR	PMID: 8220432
FSTL5	NM_020116.5	-	PMID: 32763379
GADL1	NM_207359.3	-	PMID: 33208564
GAP43	NM_001130064.1	-	PMID: 27502037
GH1	NM_000515.3	Growth hormone deficiency, isolated, type IA - AR; Growth hormone deficiency, isolated, type II - AD; Kowarski syndrome - AR	PMID: 30098700
GHR	NM_000163.4	Growth hormone insensitivity, partial - AD; Increased responsiveness to growth hormone - AD; Laron dwarfism - AR; Hypercholesterolemia, familial, modifier of - AD, AR	PMID: 30098700
GJB2	NM_004004.6	Bart-Pumphrey syndrome - AD; Deafness, autosomal dominant 3A - AD; Deafness, autosomal recessive 1A - AR, DD (digenic dominant); Hystrix-like ichthyosis with deafness - AD; Keratitis-ichthyosis-deafness syndrome - AD; Keratoderma, palmoplantar, with deafness - AD; Vohwinkel syndrome - AD	PMID: 11874189
HDAC8	NM_018486.2	Cornelia de Lange syndrome 5 - XLD	PMID: 22889856
HFE	NM_000410.3	Hemochromatosis - AR; Alzheimer disease, susceptibility to - AD; Porphyria cutanea tarda, susceptibility to - AD, AR; Porphyria variegata, susceptibility to - AD	PMID: 15657376
HGF	NM_000601.4	Deafness, autosomal recessive 39 - AR	PMID: 30098700
HJV	NM_213653.3	Hemochromatosis, type 2A - AR	PMID: 15811010
IFT172	NM_015662.2	Bardet-Biedl syndrome 20 - AR; Retinitis pigmentosa 71 - AR; Short-rib thoracic dysplasia 10 with or without polydactyly - AR	PMID: 26763875
IGF1	NM_000618.3	Growth retardation with deafness and mental retardation due to IGF1 deficiency - AR	PMID: 30098700
IGSF1	NM_001170961.1	Hypothyroidism, central, and testicular enlargement - XLR	PMID: 31200363
IGSF10	NM_178822.4	-	PMID: 27137492
JAG1	NM_000214.2	Deafness, congenital heart defects, and posterior embryotoxon - AD; Alagille syndrome 1 - AD; Charcot-Marie-Tooth disease, axonal, type 2HH - AD; Tetralogy of Fallot - AD	PMID: 27502037
KIF14	NM_014875.2	Meckel syndrome 12 - AR; Microcephaly 20, primary, autosomal recessive - AR	PMID: 29165578
LIF	NM_002309.3	-	PMID: 30098700
LZTFL1	NM_020347.4	Bardet-Biedl syndrome 17 - AR	PMID:37239474
MASTL	NM_032844.5	-	PMID: 27502037
MC4R	NM_005912.2	Obesity - AD, AR; Obesity, resistance to - AD, AR	PMID: 21921657
MET	NM_001127500.1	Arthrogryposis, distal, type 11 - AD; Deafness, autosomal recessive 97 - AR; Osteofibrous dysplasia, susceptibility to - AD	PMID: 30098700
MKKS	NM_018848.3	Bardet-Biedl syndrome 6 -AR; McKusick-Kaufman syndrome - AR	PMID:37239474
MTOR	NM_004958.3	Smith-Kingsmore syndrome - AD	PMID: 30098700
NEUROG3	NM_020999.4	Diarrhea 4, malabsorptive, congenital - AR	PMID: 27533310
NOTCH1	NM_017617.4	Adams-Oliver syndrome 5 - AD; Aortic valve disease 1 - AD	PMID: 27502037
NR5A1	NM_004959.4	46XX sex reversal 4 - AD; 46XY sex reversal 3 - AD; Adrenocortical insufficiency - AD; Premature ovarian failure 7 - AD; Spermatogenic failure 8 - AD	PMID: 28326187
PALM2	NM_001037293.3	-	PMID: 27502037
PDE3A	NM_000921.4	Hypertension and brachydactyly syndrome - AD	PMID: 27502037
PGM1	NM_002633.2	Congenital disorder of glycosylation, type It - AR	PMID: 24499211
PHF6	NM_032458.3	Borjeson-Forssman-Lehmann syndrome - XLR	PMID:12415272
PKNOX2	NM_001382323.2	-	PMID: 32763379
PLEKHA5	NM_001143821.3	-	PMID: 27502037
PLXNB1	NM_002673.4	-	PMID: 30098700
POGZ	NM_015100.4	White-Sutton syndrome - AD	PMID: 37619992
POLA1	NM_016937.3	Pigmentary disorder, reticulate, with systemic manifestations, X-linked - XLR; Van Esch-O'Driscoll syndrome - XLR	PMID: 31006512
POLR1C	NM_203290.2	Leukodystrophy, hypomyelinating, 11 - AR; Treacher Collins syndrome 3 - AR	PMID: 33005949
POU6F2	NM_007252.4	{Wilms tumor susceptibility-5} - AD, SMu	PMID:37600690
PTCH1	NM_000264.3	Basal cell nevus syndrome 1 - AD; Holoprosencephaly 7 - AD	PMID: 32074614
RAB18	NM_021252.3	Warburg micro syndrome 3 - AR	PMID: 21473985
RAB3GAP1	NM_012233.3	Martsolf syndrome 2 - AR; Warburg micro syndrome 1 - AR	PMID: 15696165
RAB3GAP2	NM_012414.3	Martsolf syndrome 1 - AR; Warburg micro syndrome 2 - AR	PMID: 16532399
RBM28	NM_018077.2	Alopecia, neurologic defects, and endocrinopathy syndrome - AR	PMID: 18439547
RD3	NM_183059.2	Leber congenital amaurosis 12 - AR	PMID: 27502037
RELN	NM_005045.3	Lissencephaly 2 (Norman-Roberts type) - AR; Epilepsy, familial temporal lobe, 7- AD	PMID: 30098700
ROBO2	NM_001128929.3	Vesicoureteral reflux 2-AD	PMID: 31325086
ROBO3	NM_022370.3	Gaze palsy, familial horizontal, with progressive scoliosis, 1 - AR	PMID: 30098700
SCEL	NM_144777.3	-	PMID: 31325086
SEC14L3	NM_001376914.1	-	PMID: 32763379
SEMA4D	NM_006378.3	-	PMID: 30098700
SEMA7A	NM_003612.3	Cholestasis, progressive familial intrahepatic, 11 - AR	PMID: 24522099
SIN3A	NM_001145358.2	Witteveen-Kolk syndrome - AD	PMID: 36758531
SLC29A3	NM_018344.5	Histiocytosis-lymphadenopathy plus syndrome - AR	PMID: 20619369
SLIT2	NM_004787.3	-	PMID: 30098700
SOX3	NM_005634.2	Panhypopituitarism, X-linked - XL	PMID: 25064402
SPRED3	NM_001394336.1	-	PMID: 33208564
SPRY4	NM_030964.5	Hypogonadotropic hypogonadism 17 with or without anosmia - AD	PMID: 23643382
SRA1	NM_001035235.2	-	PMID: 27086651
STS	NM_000351.4	Ichthyosis, X-linked - XLR	PMID: 25597551
TAX1BP3	NM_014604.4	-	PMID: 25645515
TBC1D20	NM_144628.4	Warburg micro syndrome 4 - AR	PMID: 24239381
TBCE	NM_003193.3	Encephalopathy, progressive, with amyotrophy and optic atrophy - AR; Hypoparathyroidism-retardation-dysmorphism syndrome - AR; Kenny-Caffey syndrome, type 1 - AR	PMID: 19491227
TBX3	NM_005996.3	Ulnar-mammary syndrome - AD	PMID: 30550377
TFR2	NM_003227.3	Hemochromatosis, type 3 - AR	PMID: 11313241
TLE4	NM_001282748.2	-	PMID: 30098700
TRAPPC9	NM_031466.5	Intellectual developmental disorder, autosomal recessive 13 - AR	PMID: 27502037
TRIM32	NM_012210.3	Bardet-Biedl syndrome 11 - AR; Muscular dystrophy, limb-girdle, autosomal recessive 8 - AR	PMID: 16606853
TSPAN11	NM_001080509.3	-	PMID: 27502037
TTC8	NM_198309.3	Retinitis pigmentosa 51 - AR; Bardet-Biedl syndrome 8 - AR	PMID: 30886724
TYRO3	NM_006293.3	-	PMID: 30098700
WDPCP	NM_015910.7	Bardet-Biedl syndrome 15 - AR; Congenital heart defects, hamartomas of tongue, and polysyndactyly - AR	PMID:37239474
WDR4	NM_033661.4	Galloway-Mowat syndrome 6 - AR; Microcephaly, growth deficiency, seizures, and brain malformations - AR	PMID: 28617965
ZEB1	NM_001128128.3	Corneal dystrophy, Fuchs endothelial, 6-AD; Corneal dystrophy, posterior polymorphous, 3-AD	PMID: 27135215
CHH, Congenital Hypogonadotropic Hypogonadism; OMIM, Online Mendelian Inheritance in Man; PMID, PubMed identifier; AR, autosomal recessive; AD, autosomal dominant; XLR, X-linked recessive; DR, digenic recessive; DD, digenic dominant; XLD, X-linked dominant.

## Sheet: Supplementary Table S6
Supplementary Table S6. Pathogenic variants in CHH genes identified in CHH probands
Subject ID	Seen in	Race	Sex	Diagnosis	Gene	ExonicFunc	HGVS	gnomad40_genome	Zyg	MoI	Cov	Family analysis	ACMG Classification	References	ACMG rules
1	WES	White European	Male	nCHH	NR0B1	nonframeshift insertion	NM_000475.5:c.1146_1163dup p.(Lys382_Phe387dup)	0	hemi	XL	36	no	Likely pathogenic	This study	PM1_Strong, PM4_Moderate, PM2_Supporting
2	WES	White European	Female	nCHH	FGFR1	frameshift insertion	NM_023110.3:c.1756_1763dup p.(Ser588ArgfsTer47)	0	het	AD/Digenic/Multigenic	33	no	Likely pathogenic	This study	PVS1,PM2_Supporting
3	WES	White European	Male	nCHH	FGFR1	splicing	NM_023110.3:c.622-1G>T p.?	0	het	AD/Digenic/Multigenic	53	no	Likely pathogenic	This study	PVS1,PM2_Supporting
4	WES	White European	Male	nCHH	FGFR1	splicing	NM_023110.3:c.1552+1G>A p.?	0	het	AD/Digenic/Multigenic	66	Maternal+ 4CHH brothers Het+ 1CHH sister Het	Likely pathogenic	This study	PVS1,PM2_Supporting
5	WES	White European	Male	nCHH	FGFR1	frameshift deletion	NM_023110.3:c.66del p.(Arg22SerfsTer81)	0	het	AD/Digenic/Multigenic	75	no	Likely pathogenic	This study	PVS1,PM2_Supporting
6	WGS	Other Asian	Male	nCHH	FGFR1	splicing	NM_023110.3:c.1977+1G>A p.?	0	het	AD/Digenic/Multigenic	41	no	Pathogenic	PubMed: 17154279	PVS1,PP5_Very Strong,PM2_Supporting
7	WGS/WES	White European	Female	nCHH	FGFR1	missense	NM_023110.3:c.676G>A p.(Gly226Ser)	0	het	AD/Digenic/Multigenic	26	De novo	Likely pathogenic	This study	PP3_Strong,PM1,PM5,PM2_Supporting
8	WES	White European	Female	nCHH	FGFR1	missense	NM_023110.3:c.760C>T p.(Arg254Trp)	0	het	AD/Digenic/Multigenic	129	no	Likely pathogenic	PubMed:23276709	PM1,PM5,PP3_Moderate,PP5_Moderate,PM2_Supporting
9	WGS	Other Asian	Female	nCHH	FGFR1	synonymous SNV	NM_023110.3:c.1029G>A p.(Ala343Ala)	0	het	AD/Digenic/Multigenic	29	no	Likely pathogenic	PubMed:31512363	BP4_Moderate,BP7,PS3_Supporting,PM2_Supporting
10	WES	White European	Male	nCHH	FGFR1	missense	NM_023110.3:c.1889T>C p.(Leu630Pro)	0	het	AD/Digenic/Multigenic	86	De novo	Likely pathogenic	PubMed:32724172	PP3_Strong,PM1,PP5_Moderate,PM2_Supporting
11	WGS	Other Asian	Male	nCHH	CHD7	missense	NM_017780.4:c.6955C>T p.(Arg2319Cys)	0	het	AD	30	no	Pathogenic	PubMed:18484313	PM5_Strong,PP3_Strong,PP5_Strong,PM2_Supporting
12	WES	White European	Female	nCHH	SOX10	missense	NM_006941.4:c.481C>T p.(Arg161Cys)	0	het	AD	51	no	Pathogenic	PubMed:32908489	PP3_Strong,PP5_Strong,PM1,PM5,PM2_Supporting
13	WES	.	Male	nCHH	SOX10	missense	NM_006941.4:c.1A>C p.(Met1Leu)	0	het	AD	12	no	Likely pathogenic	This study	PVS1,PM2_Supporting
14	WGS	.	Male	nCHH	SOX11	missense	NM_003108.4:c.299G>C p.(Arg100Pro)	0	het	AD	26	De novo	Likely pathogenic	PubMed: 35642566	PM1,PP3_Moderate,PP5_Moderate,PM2_Supporting
15	WGS	.	Male	nCHH	SOX11	missense	NM_003108.4:c.155C>G p.(Pro52Arg)	0	het	AD	20	no	Pathogenic	This study	PM1_Strong,PM5_Strong,PP3_Strong,PM2_Supporting,PP5
16	WGS	.	Male	nCHH	HS6ST1	stopgain	NM_004807.3:c.199A>T p.(Lys67Ter)	4.92e-06	het	AD/AR/Digenic/Multigenic	17	no	Likely pathogenic	This study	PVS1
17	WGS	Indian Subcontinent	Female	nCHH	PROK2	missense	NM_001126128.2:c.217C>T p.(Arg73Cys)	7.296e-05	het	AD/AR	50	no	Likely pathogenic	PubMed:18285834	PP3,PM2,PP2, PP5_Supporting
18	WES	White European	Male	nCHH	NSMF	splicing	NM_001130969:c.710+1G>A	3.5e-05	het	AD	70	no	Likely pathogenic	This study	BS1,BS2,BP4_Strong
19	WES	White European	Female	nCHH	PROK2	frameshift deletion	NM_001126128.2:c.163del p.(Ile55Ter)	0.0001	hom	AD/AR	71	no	Pathogenic	PubMed:18285834	PVS1,PS3_Very Strong,PM2_Supporting,PP5
20	WES	White European	Female	nCHH	PROKR2	missense	NM_144773.4:c.1019C>G p.(Thr340Ser)	0	het	AD/AR	127	no	Likely pathogenic	PubMed:32870266	PM2_Supporting
	WES				PROKR2	missense	NM_144773.4:c.332T>G p.(Met111Arg)	0	het	AD/AR	129	no	Likely pathogenic	PubMed:32870266	PP3_Moderate,PM2_Supporting
21	WES	White European	Male	nCHH	GNRH1	frameshift deletion	NM_001083111.2:c.87del p.(Leu30CysfsTer12)	0	hom	AR/Digenic	78	no	Likely pathogenic	PubMed:26595427	PVS1,PM2_Supporting
22	WGS	.	Male	nCHH	GNRH1	stopgain	NM_001083111.2:c.217C>T p.(Arg73Ter)	0	hom	AR/Digenic	36	Parent het	Likely pathogenic	This study	PP3_Strong, PM2_Supporting
23	WES	White European	Female	nCHH	GNRHR	missense	NM_000406.3:c.785G>A p.(Arg262Gln)	0.0015	hom	AD/AR/Digenic	102	no	Pathogenic	PubMed:10022417	PP5_Very Strong,PM5,PM1_Supporting,BP4
24	WES	Other Asian	Female	nCHH	GNRHR	frameshift deletion	NM_000406.3:c.35del p.(Asn12IlefsTer12)	0	hom	AD/AR/Digenic	87	no	Pathogenic	PubMed:22745237	PVS1,PM2_Supporting,PP5
25	WGS	Indian Subcontinent	Male	nCHH	GNRHR	missense	NM_000406.3:c.785G>A p.(Arg262Gln)	0.0015	hom	AD/AR/Digenic	34	no	Pathogenic	PubMed:10022417	PP5_Very Strong,PM5,PM1_Supporting,BP4
26	WGS	.	Male	nCHH	GNRHR	missense	NM_000406.3:c.959C>A p.(Pro320Gln)	0	hom	AD/AR/Digenic	29	Parent Het, CHH brother Homo and normal brother WT	Likely pathogenic	PubMed:39143522	PP3_Strong,PM5,PM2_Supporting,PP2
27	WGS	.	Male	nCHH	GNRHR	stopgain	NM_000406.3:c.112C>T p.(Arg38Ter)	0	hom	AD/AR/Digenic	48	Parent Het and CHH cousin Hom	Likely pathogenic	PubMed:30947225	PVS1,PM2_Supporting
28	WES	White European	Male	nCHH	GNRHR	missense	NM_000406.3:c.317A>G p.(Gln106Arg)	0.0032	het	AD/AR/Digenic	40	no	Pathogenic	PubMed:10999776	PS3_Very Strong,PP5_Moderate,PP2,BP4
	WES				GNRHR	missense	NM_000406.3:c.965T>C p.(Ile322Thr)	0	het	AD/AR/Digenic	27	no	Likely pathogenic	This study	PM2_Supporting,PP2
29	WGS	.	Female	nCHH	GNRHR	missense	NM_000406.3:c.317A>G p.(Gln106Arg)	0.0032	het	AD/AR/Digenic	46	no	Pathogenic	PubMed:10999776	PS3_Very Strong,PP5_Moderate,PP2,BP4
	WGS				GNRHR	missense	NM_000406.3:c.31C>A p.(Gln11Lys)	4.765e-05	het	AD/AR/Digenic	34	no	Likely pathogenic	PubMed:23295295	PM2_Supporting,PP2,PP5,BP4
	WGS				GNRHR	missense	NM_000406.3:c.30T>A p.(Asn10Lys)	4.765e-05	het	AD/AR/Digenic	35	no	Likely pathogenic	PubMed:23295295	PS3_Moderate,PM2_Supporting,PP2,BP4
30	WGS	White European	Female	nCHH	GNRHR	missense	NM_000406.3:c.317A>G p.(Gln106Arg)	0.0032	het	AD/AR/Digenic	32	no	Pathogenic	PubMed:10999776	PS3_Very Strong,PP5_Moderate,PP2,BP4
	WGS				GNRHR	missense	NM_000406.3:c.410T>C p.(Leu137Pro)	0	het	AD/AR/Digenic	28	no	Likely pathogenic	This study	PP3_Strong,PM1,PM2_Supporting
31	WGS	.	Male	nCHH	GNRHR	missense	NM_000406.3:c.959C>A p.(Pro320Gln)	0	hom	AD/AR/Digenic	35	Maternal, CHH brother and sister homo and two sister Het et and one sister WT	Likely pathogenic	PubMed:39143522	PP3_Strong,PM5,PM2_Supporting,PP2
32	WES	White European	Male	nCHH	GNRHR	frameshift deletion	NM_000406.3:c.846del p.(Tyr283ThrfsTer4)	0	het	AD/AR/Digenic	7	no	Likely pathogenic	This study	PVS1,PM2_Supporting
	WES				GNRHR	missense	NM_000406.3:c.422T>C p.(Leu141Pro)	0	het	AD/AR/Digenic	41	no	Likely pathogenic	This study	PM1,PM2_Supporting
33	WES	White European	Male	nCHH	GNRHR	stopgain	NM_000406.3:c.266T>A p.(Leu89Ter)	0	het	AD/AR/Digenic	128	no	Likely pathogenic	This study	PVS1,PM2_Supporting
	WES				GNRHR	missense	NM_000406.3:c.350T>G p.(Leu117Arg)	4.88e-06	het	AD/AR/Digenic	101	no	Likely pathogenic	This study	PP3_Strong,PM2_Supporting,PP2,PP5
34	WES	White European	Female	nCHH	GNRHR	missense	NM_000406.3:c.317A>G p.(Gln106Arg)	0.0032	het	AD/AR/Digenic	149	no	Pathogenic	PubMed:10999776	PS3_Very Strong,PP5_Moderate,PP2,BP4
	WES				GNRHR	missense	NM_000406.3:c.784C>T p.(Arg262Trp)	4.88e-06	het	AD/AR/Digenic	146	no	Pathogenic	PubMed:10022417	PP5_Strong,PM5,PP3_Moderate,PM1_Supporting,PM2_Supporting
	WES				KLB	nonframeshift deletion	NM_175737.4:c.2329_2331del p.(Phe777del)	0.0052	het	.	83	no	Likely pathogenic	This study	BS1,BS2,BP6_Moderate,PM4,PS3_Supporting
35	WES	White European	Male	nCHH	TACR3	missense	NM_001059.3:c.443A>T p.(His148Leu)	0	hom	AR	110	no	Likely pathogenic	PubMed:19755480	PP3_Strong,PS3_Supporting,PM2_Supporting,PP2
36	WES	Other Asian	Male	nCHH	TACR3	missense	NM_001059.3:c.944A>G p.(Tyr315Cys)	0	hom	AR	73	no	Likely pathogenic	PubMed:24376026	PP3_Strong,PS3_Supporting,PM2_Supporting,PP2
37	WES	African / Caribbean	Female	nCHH	TACR3	stopgain	NM_001059.3:c.122G>A p.(Trp41Ter)	0	hom	AR	109	CHH sister Het	Likely pathogenic	This study	PVS1,PM2_Supporting
38	WES	White European	Male	nCHH	TACR3	stopgain	NM_001059.3:c.824G>A p.(Trp275Ter)	0.0006	hom	AR	53	Parent het and CHH sister Het	Pathogenic	PubMed:33363893	PVS1,PS3_Very Strong,PM2_Supporting,PP5
39	WES	.	Male	nCHH	TACR3	stopgain	NM_001059.3:c.824G>A p.(Trp275Ter)	0.0006	het	AR	155	no	Pathogenic	PubMed:33363893	PVS1,PS3_Very Strong,PM2_Supporting,PP5
	WES				TACR3	missense	NM_001059.3:c.707A>C p.(Gln236Pro)	0	het	AR	146	no	Likely pathogenic	This study	PM2_Supporting,PP2
40	WES	African / Caribbean	Male	nCHH	TAC3	splicing	NM_013251.4:c.209-1G>C p.?	0.001	hom	AR	330	no	Pathogenic	PubMed:20194706	PVS1,PP5_Strong,PM2_Supporting
41	WES	African / Caribbean	Male	nCHH	TAC3	splicing	NM_013251.4:c.209-1G>C p.?	0.001	hom	AR	308	no	Pathogenic	PubMed:20194706	PVS1,PP5_Strong,PM2_Supporting
42	WGS	.	Male	nCHH	KISS1	frameshift insertion	NM_002256.4:c.142dup p.(Glu48GlyfsTer119)	0	hom	AR	39	Parent het and CHH brother homo, normal brother WT	Likely pathogenic	This study	PVS1,PM2_Supporting
43	WGS	.	Male	nCHH	KISS1R	stopgain	NM_032551.5:c.323G>A p.(Trp108Ter)	0	hom	AR	5	CHH brother homo	Likely pathogenic	This study	PVS1,PM2_Supporting
44	WGS	.	Male	nCHH	KISS1R	stopgain	NM_032551.5:c.785C>A p.(Ser262Ter)	0	hom	AR	9	Paternal, CHH brother Homo	Likely pathogenic	This study	PVS1,PM2_Supporting
45	WGS	.	Male	nCHH	KISS1R	missense	NM_032551.5:c.341T>A p.(Met114Lys)	8.01e-06	hom	AR	35	Parent het and CHH brother homo	Likely pathogenic	This study	PP3_Moderate, PM2, PP2_Supporting
46	WGS	Other Asian	Female	nCHH	KISS1R	missense	NM_032551.5:c.440C>T p.(Pro147Leu)	0	het	AR	29	no	Likely pathogenic	PubMed:29264451	PS3,PP3_Moderate,PM2_Supporting,PP2
	WGS	Other Asian	Female		KISS1R	missense	NM_032551.5:c.407T>G p.(Met136Arg)	4.88e-06	het	AR	27	no	Uncertain significance	This study	PM2_Supporting,PP2
47	WES	White European	Female	nCHH	PNPLA6	missense	NM_001166114.2:c.3718G>A p.(Gly1240Arg)	0	het	AR	64	Paternal	Likely pathogenic	This study	PP3_Strong,PM2_Supporting,PP5
	WES	White European	Female		PNPLA6	missense	NM_001166114.2:c.3004G>A p.(Gly1002Ser)	0	het	AR	132	Maternal	Likely pathogenic	This study	PP3_Moderate,PM1_Supporting,PM2_Supporting
48	WGS/WES	White European	Male	nCHH	POLR3B	missense	NM_018082.6:c.1568T>A p.(Val523Glu)	0.0005	het	AR	35	Maternal, CHH sister Het	Pathogenic	PubMed:24190003	PP5_Very Strong,PM2_Supporting,PP2,PP3
	WGS/WES	White European	Male		POLR3B	missense	NM_018082.6:c.1199T>C p.(Phe400Ser)	0	het	AR	31	Paternal, CHH sister Het	Uncertain significance LP	PubMed:27512013	PP3_Moderate,PM2_Supporting,PP2
49	WES	White European	Male	nCHH	POLR3B	splicing	NM_018082.6:c.2084-6A>G p.?	0.0001	het	AR	15	no	Pathogenic	PubMed:23355746	PP5_Very Strong,PP3_Strong,PM2_Supporting
	WES	White European	Male		POLR3B	missense	NM_018082.6:c.1244T>C p.(Met415Thr)	0.0011	het	AR	57	no	Likely pathogenic	PubMed:27512013	PP5_Strong,PM2_Supporting,PP2
50	WGS/WES	White European	Male	nCHH	DCC	missense	NM_005215.4:c.2227A>T p.(Met743Leu)	0	het	AD	32	Not maternal	Likely pathogenic	PubMed:28250454	PM1_Supporting,PM2_Supporting,BP4
51	WGS/WES	Mixed	Female	nCHH	DCC	missense	NM_005215.4:c.2627C>A p.(Ser876Tyr)	0	het	AD	42	no	Likely pathogenic	This study	PS3_Supporting,PM1_Supporting,PM2_Supporting,BP4
52	WGS	White European	Male	nCHH	SOX2	stopgain	NM_003106.4:c.600C>A p.(Tyr200Ter)	0	het	AD	31	no	Likely pathogenic	This study	PVS1,PM2_Supporting
53	WGS/WES	White European	Male	nCHH	PLXNA1	frameshift deletion	NM_032242.4:c.661_685del p.(Gln221SerfsTer35)	0	het	.	27	no	Likely pathogenic	This study	PVS1,PM2_Supporting
54	WGS/WES	White European			PLXNA1	splicing	NM_032242.4:c.3014+4C>T p.?	0.0082	het	.	22	no	Benign to be consider for compound het	This study	BS1,BS2,BP4_Strong,BP6_Strong
55	WES	White European	Female	nCHH	PRDM13	frameshift deletion	NM_021620.4:c.149_150del p.(Arg50HisfsTer63)	0	het	.	19	no	Likely pathogenic	This study	PVS1_Very strong, PM2_Supporting
	WES				PNPLA6	splicing	NM_001166114.2:c.316-2A>T p.?	0	het	AR	61	no	Pathogenic	PubMed:25359264	PVS1,PP5_Strong,PM2_Supporting
	WES				PNPLA6	missense	NM_001166114.2:c.4045C>T p.(Arg1349Trp)	4.766e-05	het	AR	11	no	Likely pathogenic	PubMed:25359264	PP5_Strong,PM2_Supporting,BP4
56	WGS/WES	White European	Male	nCHH	SOX11	missense	NM_003108.4:c.292T>C p.(Phe98Leu)	0	het	AD	30	Not maternal	Likely pathogenic	This study	PP3_Strong,PM1,PM2_Supporting
1	WES	White European	Male	KS	ANOS1	stopgain	NM_000216.4:c.1756C>T p.(Gln586Ter)	0	hemi	XL/Digenic	44	no	Pathogenic	PubMed:23533228	PVS1,PP5_Strong,PM2_Supporting
2	WGS	White European	Male	KS	ANOS1	stopgain	NM_000216.4:c.1267C>T p.(Arg423Ter)	0	hemi	XL/Digenic	20	no	Pathogenic	PubMed:29211946	PVS1,PP5_Strong,PM2_Supporting
3	WES	White European	Male	KS	ANOS1	stopgain	NM_000216.4:c.1891C>T p.(Arg631Ter)	0	hemi	XL/Digenic	67	no	Pathogenic	PubMed:28780519	PVS1,PP5_Strong,PM2_Supporting
4	WES	Other Asian	Male	KS	ANOS1	frameshift deletion	NM_000216.4:c.100_101del p.(Arg34AlafsTer51)	0	hemi	XL/Digenic	99	no	Likely pathogenic	This study	PVS1,PM2_Supporting
5	WES	Other Asian	Male	KS	ANOS1	stopgain	NM_000216.4:c.1890C>A p.(Tyr630Ter)	0	hemi	XL/Digenic	39	Maternal	Likely pathogenic	This study	PVS1,PM2_Supporting
6	WGS	Other Asian	Male	KS	ANOS1	stopgain	NM_000216.4:c.1369C>T p.(Arg457Ter)	0	hemi	XL/Digenic	13	no	Pathogenic	PubMed:15605412	PVS1,PP5_Strong,PM2_Supporting
7	WGS	.	Male	KS	ANOS1	frameshift deletion	NM_000216.4:c.1949del p.(Phe650SerfsTer39)	0	hemi	XL/Digenic	16	no	Likely pathogenic	This study	PVS1,PM2_Supporting
8	WES	.	Male	KS	ANOS1	frameshift deletion	NM_000216.4:c.745del p.(Gln249AsnfsTer2)	0	hemi	XL/Digenic	129	no	Pathogenic	PubMed:8504298	PVS1,PP5_Strong,PM2_Supporting
9	WES	African / Caribbean	Male	KS	ANOS1	stopgain	NM_000216.4:c.1891C>T p.(Arg631Ter)	0	hemi	XL/Digenic	208	no	Pathogenic	PubMed:28780519	PVS1,PP5_Strong,PM2_Supporting
10	WGS	.	Male	KS	ANOS1	missense	NM_000216.4:c.1A>G p.(Met1Val)	0	hemi	XL/Digenic	13	no	Likely pathogenic	PubMed:23533228	PVS1,PM2_Supporting
11	WES	White European	Male	KS	ANOS1	missense	NM_000216.4:c.256T>A p.(Cys86Ser)	0	hemi	XL/Digenic	20	no	Likely pathogenic	PubMed:32724172	PS1_Strong, PP3_Moderate, PM3, PP5_Supporting
12	WGS	Other Asian	Male	KS	ANOS1	stopgain	NM_000216.4:c.1891C>T p.(Arg631Ter)	0	hemi	XL/Digenic	13	no	Pathogenic	PubMed:28780519	PVS1,PP5_Strong,PM2_Supporting
13	WGS	Other Asian	Male	KS	ANOS1	stopgain	NM_000216.4:c.1267C>T p.(Arg423Ter)	0	hemi	XL/Digenic	11	no	Pathogenic	PubMed:29211946	PVS1,PP5_Strong,PM2_Supporting
14	WGS	White European	Male	KS	ANOS1	frameshift deletion	NM_000216.4:c.534_535del p.(Tyr179GlnfsTer24)	0	hemi	XL/Digenic	18	no	Likely pathogenic	This study	PVS1,PM2_Supporting
15	WGS	White European	Male	KS	ANOS1	frameshift deletion	NM_000216.4:c.54_63del p.(Ser19AlafsTer33)	0	hemi	XL/Digenic	11	no	Likely pathogenic	This study	PVS1,PM2_Supporting
16	WES	White European	Male	KS	WDR11	missense	NM_018117.12:c.1342C>T p.(Arg448Trp)	0.0001	het	AD	113	no	Likely pathogenic	This study	PM5,PM2_Supporting,BP4_Moderate
17	WES	White European	Female	KS	FGFR1	frameshift deletion	NM_023110.3:c.2058del p.(Phe686LeufsTer28)	0	het	AD/Digenic/Multigenic	32	Not maternal	Pathogenic	This study	PVS1,PM2_Supporting,PP5
18	WES	White European	Male	KS	FGFR1	missense	NM_023110.3:c.670G>C p.(Asp224His)	0	het	AD/Digenic/Multigenic	663	no	Pathogenic	PubMed:16764984	PP3_Strong,PM1,PM5,PP5_Moderate,PM2_Supporting
19	WES	White European	Male	KS	FGFR1	stopgain	NM_023110.3:c.2122G>T p.(Glu708Ter)	0	het	AD/Digenic/Multigenic	697	no	Likely pathogenic	This study	PVS1,PM2_Supporting
20	WES	White European	Male	KS	FGFR1	splicing	NM_023110.3:c.92-1G>T p.?	0	het	AD/Digenic/Multigenic	93	no	Pathogenic	This study	PVS1,PM2_Supporting,PP5
21	WES	White European	Male	KS	FGFR1	missense	NM_023110.3:c.232C>T p.(Arg78Cys)	0	het	AD/Digenic/Multigenic	38	Maternal	Likely pathogenic	PubMed:16764984	PP5_Strong,PP3_Moderate,PM1_Supporting,PM2_Supporting
22	WGS/WES	White European	Female	KS	FGFR1	splicing	NM_023110.3:c.1430+1del p.?	0	het	AD/Digenic/Multigenic	37	CHH daughter Het , WT partner	Pathogenic	This study	PVS1,PM2_Supporting,PP5
23	WES	White European	Male	KS	FGFR1	frameshift deletion	NM_023110.3:c.1322_1334del p.(Val441GlyfsTer13)	0	het	AD/Digenic/Multigenic	455	no	Pathogenic	This study	PVS1,PM2_Supporting,PP5
24	WES	White European	Female	KS	FGFR1	missense	NM_023110.3:c.854C>G p.(Pro285Arg)	0	het	AD/Digenic/Multigenic	403	no	Likely pathogenic	PubMed:20696889	PP3_Strong,PM1,PP5_Moderate,PM2_Supporting
25	WES	White European	Male	KS	FGFR1	missense	NM_023110.3:c.1042G>A p.(Gly348Arg)	0	het	AD/Digenic/Multigenic	107	De novo	Pathogenic	PubMed:23643382	PS1,PS3,PP3_Strong,PM1,PM5,PP5_Moderate,PM2_Supporting
26	WES	White European	Male	KS	FGFR1	missense	NM_023110.3:c.232C>T p.(Arg78Cys)	0	het	AD/Digenic/Multigenic	66	no	Likely pathogenic	PubMed:16764984	PP5_Strong,PP3_Moderate,PM1_Supporting,PM2_Supporting
27	WES	White European	Male	KS	FGFR1	frameshift insertion	NM_023110.3:c.1961dup p.(Tyr654Ter)	0	het	AD/Digenic/Multigenic	30	no	Likely pathogenic	This study	PVS1,PM2_Supporting
28	WES	White European	Male	KS	FGFR1	stopgain	NM_023110.3:c.570G>A p.(Trp190Ter)	0	het	AD/Digenic/Multigenic	85	Not maternal	Pathogenic	PubMed:22801565	PVS1,PP5_Moderate,PM2_Supporting
29	WES	White European	Male	KS	FGFR1	missense	NM_023110.3:c.2233C>T p.(Pro745Ser)	0	het	AD/Digenic/Multigenic	69	no	Pathogenic	PubMed:15001591	PP3_Strong,PM1,PM5,PP5_Moderate,PM2_Supporting
30	WES	White European	Male	KS	FGFR1	frameshift insertion	NM_023110.3:c.1038_1039insTT p.(Ile347LeufsTer11)	0	het	AD/Digenic/Multigenic	172	Paternal, two KS brother het	Pathogenic	PubMed:25077900	PVS1,PP5_Moderate,PM2_Supporting
31	WES	Chinese	Male	KS	FGFR1	splicing	NM_023110.3:c.1977+1G>A p.?	0	het	AD/Digenic/Multigenic	52	Paternal	Pathogenic	PubMed: 17154279	PVS1,PP5_Very Strong,PM2_Supporting
32	WES	White European	Female	KS	FGFR1	missense	NM_023110.3:c.296A>G p.(Tyr99Cys)	0	het	AD/Digenic/Multigenic	56	no	Pathogenic	PubMed:19820032	PP3_Strong,PM1,PP5_Moderate,PS3_Supporting,PM2_Supporting
33	WES	White European	Male	KS	FGFR1	missense	NM_023110.3:c.790A>T p.(Asn264Tyr)	0	het	AD/Digenic/Multigenic	83	no	Likely pathogenic	This study	PM5_Strong,PM1,PP3_Moderate,PM2_Supporting
34	WES	White European	Male	KS	FGFR1	frameshift insertion	NM_023110.3:c.1306_1307dup p.(Met437ProfsTer2)	0	het	AD/Digenic/Multigenic	86	no	Likely pathogenic	This study	PVS1,PM2_Supporting
35	WES	White European	Female	KS	FGFR1	missense	NM_023110.3:c.1042G>A p.(Gly348Arg)	0	het	AD/Digenic/Multigenic	459	no	Pathogenic	PubMed:23643382	PS1,PS3,PP3_Strong,PM1,PM5,PP5_Moderate,PM2_Supporting
36	WGS	White European	Male	KS	FGFR1	frameshift deletion	NM_023110:c.1675_1679del p.(Val559ArgfsTer95)	0	het	AD/Digenic/Multigenic	16	no	Likely pathogenic	This study	PVS1_Very strong, PM2_Supporting
37	WGS/WES	White European	Female	KS	FGFR1	missense	NM_023110.3:c.677G>A p.(Gly226Asp)	0	het	AD/Digenic/Multigenic	47	no	Likely pathogenic	PubMed:32666525	PP3_Strong,PM1,PM2_Supporting,PP5
38	WES	White European	Male	KS	FGFR1	missense	NM_023110.3:c.2059G>A p.(Gly687Arg)	0	het	AD/Digenic/Multigenic	65	no	Pathogenic	PubMed:23643382	PS1,PP3_Strong,PP5_Strong,PM1,PM2_Supporting
39	WES	African / Caribbean	Male	KS	FGFR1	frameshift deletion	NM_023110.3:c.246_247del p.(Glu84GlyfsTer26)	0	het	AD/Digenic/Multigenic	654	no	Pathogenic	PubMed:24776628	PVS1,PP5_Strong,PM2_Supporting
40	WES	White European	Male	KS	FGFR1	stopgain	NM_023110.3:c.2103C>G p.(Tyr701Ter)	0	het	AD/Digenic/Multigenic	292	no	Likely pathogenic	This study	PVS1,PM2_Supporting
41	WES	White European	Female	KS	FGFR1	frameshift insertion	NM_023110.3:c.369dup p.(Ser124LeufsTer5)	0	het	AD/Digenic/Multigenic	345	Maternal	Likely pathogenic	This study	PVS1,PM2_Supporting
42	WGS	.	Female	KS	FGFR1	missense	NM_023110.3:c.779G>T p.(Gly260Val)	0	het	AD/Digenic/Multigenic	43	no	Likely pathogenic	This study	PM1,PM5,PP3_Moderate,PM2_Supporting
43	WGS	.	Male	KS	FGFR1	missense	NM_023110.3:c.232C>T p.(Arg78Cys)	0	het	AD/Digenic/Multigenic	38	no	Likely pathogenic	PubMed:16764984	PP5_Strong,PP3_Moderate,PM1_Supporting,PM2_Supporting
44	WGS/WES	White European	Male	KS	FGFR1	missense	NM_023110.3:c.305T>G p.(Val102Gly)	0	het	AD/Digenic/Multigenic	92	no	Likely pathogenic	This study	PM1,PM5,PM2_Supporting,BP4
45	WES	Indian Subcontinent	Male	KS	FGFR1	missense	NM_023110.3:c.1097C>T p.(Pro366Leu)	0	het	AD/Digenic/Multigenic	20	De novo	Pathogenic	PubMed:16882753	PP5_Moderate,PM2_Supporting,PP2,PP3
46	WES	Other Asian	Male	KS	FGFR1	synonymous SNV	NM_023110.3:c.1029G>A p.(Ala343Ala)	0	het	AD/Digenic/Multigenic	446	no	Likely pathogenic	PubMed:31512363	BP4_Moderate,BP7,PS3_Supporting,PM2_Supporting
47	WGS/WES	White European	Male	KS	FGFR1	synonymous SNV	NM_023110.3:c.1029G>A p.(Ala343Ala)	0	het	AD/Digenic/Multigenic	47	Maternal and KS brother het	Likely pathogenic	PubMed:31512363	BP4_Moderate,BP7,PS3_Supporting,PM2_Supporting
48	WES	White European	Female	KS	FGFR1	missense	NM_023110.3:c.296A>G p.(Tyr99Cys)	0	het	AD/Digenic/Multigenic	534	no	Pathogenic	PubMed:19820032	PP3_Strong,PM1,PP5_Moderate,PS3_Supporting,PM2_Supporting
49	WGS	.	Male	KS	FGFR1	missense	NM_023110:c.749G>A p.(Arg250Gln)	0	het	AD/Digenic/Multigenic	34	no	Pathogenic	PubMed:19820032	PM5,PP3_Strong, PS3,PM1,PP5_moderate, PM2_Supporting
50	WES	Indian Subcontinent	Male	KS	FGFR1	missense	NM_023110.3:c.2172C>G p.(Asn724Lys)	0	het	AD/Digenic/Multigenic	96	no	Likely pathogenic	PubMed:16606836	PS1,PM1,PS3_Supporting,PM2_Supporting
51	WGS	Middle Eastern	Male	KS	FGFR1	stopgain	NM_023110.3:c.1825C>T p.(Arg609Ter)	0	het	AD/Digenic/Multigenic	39	no	Pathogenic	PubMed:17360555	PVS1,PP5_Very Strong,PM2_Supporting
52	WES	White European	Male	KS	FGFR1	missense	NM_023110.3:c.1019C>A p.(Thr340Lys)	0	het	AD/Digenic/Multigenic	102	no	Likely pathogenic	This study	PM5_Strong,PM1,PP3_Moderate,PM2_Supporting
53	WES	White European	Male	KS	FGFR1	missense	NM_023110.3:c.2062G>T p.(Val688Leu)	0	het	AD/Digenic/Multigenic	201	no	Likely pathogenic	PubMed:25394172	PS1,PM1,PP3_Moderate,PM2_Supporting
54	WES	White European	Male	KS	FGFR1	missense	NM_023110.3:c.1028C>T p.(Ala343Val)	0	het	AD/Digenic/Multigenic	154	no	Likely pathogenic	PubMed:16882753	PM1,PP5_Moderate,PM2_Supporting,PP3
55	WGS	.	Male	KS	FGFR1	missense	NM_023110.3:c.1368G>T p.(Met456Ile)	0.0006	het	AD/Digenic/Multigenic	29	no	Likely pathogenic	This study / paper in varsome without the varaint	PP5_Moderate,PM2_Supporting,PP2,BP6_Moderate
56	WES	Other Asian	Male	KS	FGFR1	frameshift deletion	NM_023110.3:c.1231_1238del p.(Gln411CysfsTer19)	0	het	AD/Digenic/Multigenic	306	no	Likely pathogenic	This study	PVS1,PM2_Supporting
57	WGS	.	Male	KS	FGFR1	missense	NM_023110.3:c.290G>T p.(Gly97Val)	0	het	AD/Digenic/Multigenic	22	Paternal	Pathogenic	This study	PM5_Strong,PP3_Strong,PM1,PM2_Supporting
58	WGS	White European	Male	KS	FGFR1	frameshift deletion	NM_023110.3:c.962_963del p.(Lys321ArgfsTer13)	0	het	AD/Digenic/Multigenic	57	no	Pathogenic	PubMed:21682876	PVS1,PP5_Strong,PM2_Supporting
59	WES	White European	Female	KS	FGFR1	frameshift deletion	NM_023110.3:c.438_442del p.(Asn147TyrfsTer52)	0	het	AD/Digenic/Multigenic	57	no	Likely pathogenic	This study	PVS1_Very strong, PM2_Supporting
60	WES	White European	Male	KS	CHD7	missense	NM_017780.4:c.3056T>G p.(Phe1019Cys)	0	het	AD	153	CHH brother het	Likely pathogenic	PubMed:29144511	PP3_Strong,PM1,PM2_Supporting
61	WGS	White European	Female	KS	CHD7	missense	NM_017780.4:c.6193C>G p.(Arg2065Gly)	0	het	AD	39	no	Likely pathogenic	PubMed:30733481	PM5,PP3_Moderate,PP5_Moderate,PM2_Supporting
62	WES	Other Asian	Male	KS	CHD7	missense	NM_017780.4:c.3884T>G p.(Ile1295Ser)	0	het	AD	373	no	Likely pathogenic	This study	PP3_Strong,PM1,PM2_Supporting
63	WES	Other Asian	Female	KS	CHD7	missense	NM_017780.4:c.2722T>C p.(Trp908Arg)	0	het	AD	67	De novo	Pathogenic	This study	PP3_Strong,PM2_Supporting,BP1
64	WGS/WES	White European	Male	KS	TCF12	frameshift insertion	NM_207037.2:c.797dup p.(Tyr266Ter)	0	het	AD	41	no	Likely pathogenic	This study	PVS1,PM2_Supporting
65	WES	White European	Male	KS	TCF12	frameshift insertion	NM_207037:c.1270dup p.(Met424AsnfsTer10)	0	het	AD	128	Paternal	Likely pathogenic	PubMed:32620954	PVS1_Very strong, PM2_Supporting
66	WES	White European	Female	KS	SOX10	frameshift deletion	NM_006941.4:c.267del p.(Met90CysfsTer19)	0	het	AD	59	no	Likely pathogenic	This study	PVS1,PM2_Supporting
67	WES	White European	Female	KS	SOX10	stopgain	NM_006941.4:c.89C>A p.(Ser30Ter)	0	het	AD	14	no	Likely pathogenic	PubMed:33362852	PVS1,PM2_Supporting
68	WGS	Other Asian	Male	KS	SOX10	frameshift insertion	NM_006941.4:c.420dup p.(Leu141AlafsTer9)	0	het	AD	24	no	Likely pathogenic	This study	PVS1,PM2_Supporting
69	WES	White European	Female	KS	SOX10	missense	NM_006941.4:c.530G>A p.(Arg177Gln)	0	het	AD	61	no	Likely pathogenic	PubMed:29419413	PM1,PM2_Supporting,PP3
70	WGS/WES	White European	Female	KS	SOX11	frameshift insertion	NM_003108.4:c.254dup p.(Arg86AlafsTer139)	0	het	AD	25	no	Likely pathogenic	This study	PVS1,PM2_Supporting
71	WGS	.	Female	KS	SOX11	missense	NM_003108.4:c.191G>A p.(Arg64His)	0	het	AD	30	De novo	Pathogenic	PubMed:31292255	PM5_Strong,PP3_Strong,PM1,PM2_Supporting
72	WGS/WES	White European	Female	KS	FGF8	stopgain	NM_033163.5:c.468C>A p.(Cys156Ter)	0	het	AD/Digenic	30	no	Likely pathogenic	This study	PVS1,PM2_Supporting
73	WES	White European	Male	KS	FGF8	missense	NM_033163.5:c.2T>A p.(Met1Lys)	0	het	AD/Digenic	85	no	Likely pathogenic	This study	PVS1,PM2_Supporting
74	WES	African / Caribbean	Male	KS	SMCHD1	missense	NM_015295.3:c.3695A>G p.(Lys1232Arg)	0	het	Digenic (involving a SMCHD1 mutation and permissive D4Z4 haplotype)	70	no	Likely pathogenic	This study	PM2_Supporting,PP2,BP4
75	WGS/WES	White European	Male	KS	NDNF	frameshift deletion	NM_024574.4:c.381del p.(Tyr128ThrfsTer55)	0	het	.	34	Paternal	Likely pathogenic	PubMed:31883645	PVS1,PM2_Supporting
76	WES	White European	Female	KS	NDNF	stopgain	NM_024574.4:c.384C>A p.(Tyr128Ter)	0	het	AD	226	no	Pathogenic	This study	PVS1_Strong,BS2
77	WES	White European	Female	KS	NDNF	stopgain	NM_024574.4:c.1406G>A p.(Trp469Ter)	0	het	AD	245	no	Pathogenic	PubMed:31883645	PVS1_Strong,BS2
78	WES	White European	Female	KS	SEMA3A	missense	NM_006080.3:c.196C>T p.(Arg66Trp)	0.0006	het	AD	100	no	Likely pathogenic	PubMed:22927827	PS3,PP5_Moderate,PM2_Supporting,BP4
79	WES	White European	Female	KS	SEMA3A	splicing	NM_006080.3:c.1360+2T>G p.?	0	het	AD	79	Maternal, normal son WT	Likely pathogenic	This study	PVS1,PM2_Supporting
80	WES	White European	Male	KS	SEMA3A	missense	NM_006080.3:c.196C>T p.(Arg66Trp)	0.0006	het	AD	309	no	Likely pathogenic	PubMed:22927827	PS3,PP5_Moderate,PM2_Supporting,BP4
81	WES	White European	Male	KS	SEMA3A	missense	NM_006080.3:c.196C>T p.(Arg66Trp)	0.0006	het	AD	208	no	Likely pathogenic	PubMed:22927827	PS3,PP5_Moderate,PM2_Supporting,BP4
82	WES	Other Asian	Male	KS	SEMA3A	missense	NM_006080.3:c.650A>G p.(Asp217Gly)	0	het	AD	286	no	Likely pathogenic	This study	PP3_Moderate,PM2_Supporting
83	WGS	African / Caribbean	Male	KS	PROKR2	missense	NM_144773.4:c.868C>T p.(Pro290Ser)	7.909e-05	het	AD/AR	20	no	Pathogenic	This study	PP3_Strong,PP5_Strong,PS3_Moderate,PM2_Supporting
84	WES	White European	Male	KS	PROKR2	frameshift deletion	NM_144773.4:c.58del p.(His20MetfsTer24)	0.0004	het	AD/AR	72	no	Pathogenic	PubMed:23533228	PVS1,PP5_Strong,PM2_Supporting
85	WGS	White European	Male	KS	PROKR2	missense	NM_144773.4:c.491G>A p.(Arg164Gln)	0.0002	het	AD/AR	51	no	Likely pathogenic	PubMed:18559922	PP3_Moderate,PS3_Supporting,PM2_Supporting
86	WES	White European	Male	KS	PROKR2	missense	NM_144773.4:c.254G>A p.(Arg85His)	0.0011	het	AD/AR	445	no	Likely pathogenic	PubMed:18826963	PS3_Moderate,PM5,PM2_Supporting,PP5,BP4
87	WGS	Other Asian	Male	KS	PROKR2	missense	NM_144773.4:c.533G>C p.(Trp178Ser)	0.0008	het	AD/AR	58	no	Likely pathogenic	PubMed:30576231	PS3_Moderate,PM2_Supporting,PP3,PP5,BS3_Moderate
88	WES	White European	Male	KS	PROKR2	missense	NM_144773.4:c.571T>C p.(Phe191Leu)	0	het	AD/AR	79	no	Likely pathogenic	This study	PM2_Supporting,PP3
89	WES	Other Asian	Male	KS	PROKR2	nonframeshift insertion	NM_144773.4:c.120_125dup p.(Glu41_Asp42dup)	0.0002	het	AD/AR	278	no	Likely pathogenic	This study	PM4,PM2_Supporting
90	WGS	White European	Male	KS	PROKR2	frameshift deletion	NM_144773.4:c.58del p.(His20MetfsTer24)	0.0004	het	AD/AR	30	no	Pathogenic	PubMed:23533228	PVS1,PP5_Strong,PM2_Supporting
91	WES	White European	Male	KS	PROK2	splicing	NM_001126128.2:c.96+1G>A p.?	0	het	AD/AR	52	no	Likely pathogenic	This study	PVS1,PM2_Supporting
92	WES	White European	Male	KS	PROK2	frameshift insertion	NM_001126128.2:c.297dup p.(Gly100TrpfsTer22)	0.0002	het	AD/AR	142	no	Pathogenic	PubMed:17054399	PP5_Strong,PM2_Supporting
93	WES	Middle Eastern	Male	KS	PROK2	missense	NM_001126128.2:c.217C>T p.(Arg73Cys)	7.296e-05	het	AD/AR	64	no	Likely pathogenic	PubMed:18285834	PS3,PM2,PP2,PP5_Supporting
94	WES	.	Female	KS	PROK2	frameshift deletion	NM_001126128.2:c.163del p.(Ile55Ter)	0.0001	het	AD/AR	119	no	Pathogenic	PubMed:18285834	PVS1,PS3_Very Strong,PM2_Supporting,PP5
95	WES				PROK2	frameshift insertion	NM_001126128.2:c.297dup p.(Gly100TrpfsTer22)	0.0002	het	AD/AR	91	no	Pathogenic	PubMed:17054399	PP5_Strong,PM2_Supporting
96	WES	African / Caribbean	Male	KS	TAC3	splicing	NM_013251.4:c.209-1G>C p.?	0.001	hom	AR	264	no	Pathogenic	PubMed:20194706	PVS1,PP5_Strong,PM2_Supporting
97	WES	African / Caribbean	Female	KS	TAC3	splicing	NM_013251.4:c.209-1G>C p.?	0.001	hom	AR	38	no	Pathogenic	PubMed:20194706	PVS1,PP5_Strong,PM2_Supporting
98	WGS	White European	Male	KS	GNRHR	missense	NM_000406.3:c.317A>G p.(Gln106Arg)	0.0032	het	AD/AR/Digenic	41	no	Pathogenic	PubMed:10999776	PS3_Very Strong,PP5_Moderate,PP2,BP4
	WGS				GNRHR	frameshift deletion	NM_000406.3:c.937_947del p.(Phe313MetfsTer3)	0	het	AD/AR/Digenic	26	no	Pathogenic	This study	PVS1_Strong,PM2_Supporting
99	WES	.	Female	KS	GNRHR	missense	NM_000406.3:c.317A>G p.(Gln106Arg)	0.0032	het	AD/AR/Digenic	150	no	Pathogenic	PubMed:10999776	PS3_Very Strong,PP5_Moderate,PP2,BP4
	WES				GNRHR	missense	NM_000406.3:c.350T>G p.(Leu117Arg)	4.88e-06	het	AD/AR/Digenic	167	no	Likely pathogenic	This study	PP3_Strong,PM2_Supporting,PP2,PP5
100	WES	White European	Female	KS	PNPLA6	missense	NM_001166114.2:c.1942T>C p.(Tyr648His)	0	het	AR	89	Maternal	Likely pathogenic	This study	PP3_Strong,PM2, PP2_Supporting
	WES				PNPLA6	missense	NM_001166114.2:c.4045C>T p.(Arg1349Trp)	4.766e-05	het	AR	38	Paternal	Likely pathogenic	PubMed:25359264	PP5_Strong,PM2_Supporting,BP4
101	WGS/WES	White European	Male	KS	KLB	nonframeshift deletion	NM_175737.4:c.2329_2331del p.(Phe777del)	0.0052	het	.	35	Maternal	Likely pathogenic	PubMed:28754744	BS1,BS2,BP6_Moderate,PM4,PS3_Supporting
102	WES	White European	Male	KS	KLB	nonframeshift deletion	NM_175737.4:c.2329_2331del p.(Phe777del)	0.0052	het	.	172	no	Likely pathogenic	PubMed:28754744	BS1,BS2,BP6_Moderate,PM4,PS3_Supporting
103	WGS/WES	White European	Male	KS	KLB	nonframeshift deletion	NM_175737.4:c.2329_2331del p.(Phe777del)	0.0052	het	.	32	no	Likely pathogenic	PubMed:28754744	BS1,BS2,BP6_Moderate,PM4,PS3_Supporting
104	WGS	White European	Male	KS	KLB	missense	NM_175737.4:c.2443A>G p.(Lys815Glu)	0.0029	het	.	28	no	Likely pathogenic	PubMed:28754744	BS1,BS2,BP4_Strong,BP1,PS3_Supporting
105	WGS/WES	White European	Female	KS	OTUD4	nonframeshift deletion	NM_001366057.1:c.571_573del p.(Leu191del)	0	het	.	36	Paternal (CDGP father)	Likely pathogenic	This study	PM4 moderate, PM2 supporting,BP4 supporting
106	WGS	Other Asian	Male	KS	ANOS1	stopgain	NM_000216.4:c.1267C>T p.(Arg423Ter)	0	hemi	XL/Digenic	23	no	Pathogenic	PubMed:29211946	PVS1,PP5_Strong,PM2_Supporting
107	WES	White European	Male	KS	SOX10	missense	NM_006941.4:c.319C>T p.(Pro107Ser)	0	het	AD	38	no	Likely pathogenic	This study	PP3_Strong,PM1,PM2_Supporting
	WES				PROKR2	missense	NM_144773.4:c.332T>G p.(Met111Arg)	0	het	AD/AR	151	no	Likely pathogenic	PubMed:32870266	PP3_Moderate,PM2_Supporting
108	WES	White European	Male	KS	FGFR1	missense	NM_023110.3:c.1018A>G p.(Thr340Ala)	0	het	AD/Digenic/Multigenic	282	no	Likely pathogenic	PubMed:25077900	PM1,PM5,PP3_Moderate,PP5_Moderate,PM2_Supporting
	WES				TCF12	missense	NM_207037.2:c.1883G>A p.(Cys628Tyr)	0	het	AD	207	no	Likely pathogenic	This study	PM1,PM5,PP3_Moderate,PM2_Supporting
	WES				PCSK1	nonframeshift deletion	NM_000439.5:c.203_205del p.(Tyr68del)	0	het	AD	31	no	Likely pathogenic	This study	PM4,PM2_Supporting
109	WGS	White European	Male	KS	SEMA3A	stopgain	NM_006080.3:c.1837C>T p.(Arg613Ter)	0	het	AD	42	no	Likely pathogenic	This study	PVS1,PM2_Supporting
	WGS				PROKR2	missense	NM_144773.4:c.254G>A p.(Arg85His)	0.0011	het	AD/AR	40	no	Likely pathogenic	PubMed:18826963	PS3_Moderate,PM5,PM2_Supporting,PP5,BP4
110	WES	White European	Female	KS	FGFR1	missense	NM_023110.3:c.1042G>A p.(Gly348Arg)	0	het	AD/Digenic/Multigenic	129	De novo	Pathogenic	PubMed:23643382	PS1,PS3,PP3_Strong,PM1,PM5,PP5_Moderate,PM2_Supporting
	WES				IL17RD	missense	NM_017563.5:c.1136A>G p.(Tyr379Cys)	1.171e-05	het	AD/Digenic	41	Maternal	Likely pathogenic	PubMed:23643382	PS3_Moderate,PM2_Supporting,BP4
nCHH, normosmic Congenital Hypogonadotropic Hypogonadism; KS, Kallmann syndrome; WES, Whole exome sequencing; WGS, whole genome sequencing; AR, autosomal recessive; AD, autosomal dominant.

## Sheet: Supplementary Table S7
Supplementary Table S7. Uncertain variants in CHH genes identified in CHH probands
Seen in	Subject ID	Race	Sex	Diagnosis	Gene	ExonicFunc	HGVS	gnomad40_genome	Zyg	MoI	Cov	Family analysis	ACMG Classification	ACMG rules
WES	1	White European	Female	nCHH	FGFR1	missense	NM_023110.3:c.2464C>T p.(Arg822Cys)	0.0002	het	AD/Digenic/Multigenic	26	no	Uncertain significance	PP5_Moderate,PM1_Supporting,PM2_Supporting,BP6_Moderate,BP4
WES	2	White European	Male	nCHH	FGFR1	missense	NM_023110.3:c.2024G>C p.(Arg675Pro)	0	het	AD/Digenic/Multigenic	334	no	Uncertain significance LP	PM1,PP3_Moderate,PM2_Supporting,BP6
WGS	3	White European	Male	nCHH	FGFR1	missense	NM_023110.3:c.422C>G p.(Thr141Arg)	0.0002	het	AD/Digenic/Multigenic	55	no	Uncertain significance	PP5_Moderate,PM2_Supporting,PP2,BP4
WES	4	White European	Male	nCHH	FGFR1	missense	NM_023110.3:c.1368G>T p.(Met456Ile)	0.0006	het	AD/Digenic/Multigenic	69	no	Uncertain significance	PP5_Moderate,PM2_Supporting,PP2,BP6_Moderate
WES	5	White European	Male	nCHH	CHD7	missense	NM_017780.4:c.3746G>A p.(Arg1249Gln)	0	het	AD	249	no	Uncertain significance P	PM5,PP3_Moderate,PM2_Supporting
WGS/WES	6	White European	Female	nCHH	SMCHD1	missense	NM_015295.3:c.5737C>T p.(Arg1913Cys)	0	het	AD/Digenic	35	no	Uncertain significance	PM2_Supporting,PP2
WGS/WES	7	White European	Male	nCHH	SMCHD1	missense	NM_015295.3:c.4700A>G p.(Asn1567Ser)	0	het	AD/Digenic	41	no	Uncertain significance	PM2_Supporting,PP2,BP4_Moderate
WES	8	Middle Eastern	Male	nCHH	SMCHD1	missense	NM_015295.3:c.4700A>G p.(Asn1567Ser)	0	het	AD/Digenic	248	no	Uncertain significance	PM2_Supporting,PP2,BP4_Moderate
WES	9	White European	Female	nCHH	SMCHD1	missense	NM_015295.3:c.2190G>T p.(Met730Ile)	0	het	AD/Digenic	.	no	Uncertain significance	PM2,PP2_supporting, BP4_supporting
WGS	10	.	Male	nCHH	SMCHD1	missense	NM_015295.3:c.1358A>G p.(Asp453Gly)	0	het	AD/Digenic	40	no	Uncertain significance	PM1_Supporting,PM2_Supporting,BP4_Moderate
WGS	11	.	Male	nCHH	SMCHD1	missense	NM_015295.3:c.4706C>T p.(Ser1569Leu)	0	het	AD/Digenic	46	Maternal, Wt normal brother	Uncertain significance	PM2_Supporting,PP2
WES	12	.	Male	nCHH	SMCHD1	missense	NM_015295.3:c.5281C>T p.(Arg1761Cys)	1.972e-05	het	AD/Digenic	79	no	Uncertain significance	PM2_Supporting,PP2,PP3
WGS	13	White European	Male	nCHH	PROKR2	missense	NM_144773.4:c.518T>G p.(Leu173Arg)	0.003	het	AD/AR	40	no	Benign to be considers	BS2,BP4_Strong,BS3_Moderate,PS3_Supporting,PP5
WES	14	White European	Male	nCHH	PROKR2	missense	NM_144773.4:c.100G>A p.(Asp34Asn)	0	het	AD/AR	119	Maternal	Uncertain significance	PM2_Supporting,BP4
WGS	15	White European	Female	nCHH	PROK2	nonframeshift insertion	NM_001126128.2:c.44_46dup p.(Leu15dup)	0	het	AD/AR	40	no	Uncertain significance	PM2_Supporting
WGS/WES	16	White European	Male	nCHH	POLR3B	missense	NM_018082.6:c.1199T>C p.(Phe400Ser)	0	het	AR	31	Paternal, CHH sister carry	Uncertain significance LP	PP3_Moderate,PM2_Supporting,PP2
WES	17	White European	Male	nCHH	WDR11	missense	NM_018117.12:c.1342C>T p.(Arg448Trp)	0.0001	het	AD	60	no	Uncertain significance	PM5,PM2_Supporting,BP4_Moderate
WES	18	White European	Female	nCHH	SEMA3G	missense	NM_020163.3:c.2179G>C p.(Glu727Gln)	0	het	.	49	no	Uncertain significance	PM2_Supporting,BP1
WGS	19	Other Asian	Female	nCHH	KISS1R	missense	NM_032551.5:c.407T>G p.(Met136Arg)	4.88e-06	het	AR	27	no	Uncertain significance	PM2_Supporting,PP2
WGS	20	White European	Male	nCHH	SOX2	missense	NM_003106.4:c.116A>G p.(Asp39Gly)	0	het	AD	26	no	Uncertain significance	PM1_Supporting,PM2_Supporting
WES	21	Other Asian	Male	nCHH	AXL	missense	NM_021913.5:c.1363C>G p.(Leu455Val)	0	het	.	255	no	Uncertain significance	PM1,PM2_Supporting,BP4
WGS/WES	22	White European	Female	nCHH	NOS1	missense	NM_000620.5:c.3669A>G p.(Ile1223Met) )	0	het	.	49	Maternal	Uncertain significance	PM2_Supporting,PP2,BP4
WES	23	Middle Eastern	Male	nCHH	CADM1	nonframeshift insertion	NM_001301043.2:c.740_741insAAA p.(Ile247_Gln248insAsn)	0	het	.	48	no	Uncertain significance	PM4,PM2_Supporting
WGS	24	.	Male	nCHH	CCDC141	frameshift deletion	NM_173648.4:c.3321del p.(Leu1107PhefsTer12)	0.0004	het	.	19	no	Uncertain significance	PM2_Supporting
WGS	25	White European	Male	nCHH	FGFR1	missense	NM_023110.3:c.1033A>G p.(Asn345Asp)	0	het	AD/Digenic/Multigenic	33	no	Uncertain significance P	PM1,PP3_Moderate,PM2_Supporting
WGS					PCSK1	missense	NM_000439.5:c.781G>A p.(Val261Met)	1.171e-05	het	AD	40	no	Uncertain significance	PP3_Moderate,PM2_Supporting,BP6
WGS/WES	1	Indian Subcontinent	Male	KS	TCF12	missense	NM_207037.2:c.1736G>T p.(Gly579Val)	0	het	AD	39	no	Uncertain significance	PM2_Supporting,BP1
WGS/WES	2	White European	Male	KS	TCF12	missense	NM_207037:c.584A>G:p.Tyr195Cys	0	het	AD	17	no	Uncertain significant	PM2,BP1_Supporting
WES	3	Middle Eastern	Male	KS	TCF12	missense	NM_207037:c.584A>G:p.Tyr195Cys	0	het	AD	327	no	Uncertain significant	PM2_Supporting,BP1 supporting
WES	4	White European	Male	KS	TCF12	missense	NM_207037.2:c.2117T>A p.(Met706Lys)	0	het	AD	101	no	Uncertain significance	PM2_Supporting,BP1
WGS	5	White European	Male	KS	PROKR2	missense	NM_144773.4:c.779C>T p.(Thr260Met)	0.0001	het	AD/AR	35	no	Uncertain significance	PP3_Moderate,PM2_Supporting
WES	6	White European	Male	KS	PROKR2	missense	NM_144773.4:c.518T>G p.(Leu173Arg)	0.003	het	AD/AR	181	no	Benign to be considers	BS2,BP4_Strong,BS3_Moderate,PS3_Supporting,PP5
WGS/WES	7	White European	Male	KS	PROKR2	missense	NM_144773.4:c.518T>G p.(Leu173Arg)	0.003	het	AD/AR	32	no	Benign to be considers	BS2,BP4_Strong,BS3_Moderate,PS3_Supporting,PP5
WGS	8	White European	Male	KS	PROKR2	missense	NM_144773.4:c.518T>G p.(Leu173Arg)	0.003	het	AD/AR	37	no	Benign to be considers	BS2,BP4_Strong,BS3_Moderate,PS3_Supporting,PP5
WGS	9	.	Male	KS	PROKR2	missense	NM_144773.4:c.518T>G p.(Leu173Arg)	0.003	het	AD/AR	37	no	Benign to be considers	BS2,BP4_Strong,BS3_Moderate,PS3_Supporting,PP5
WES	10	White European	Male	KS	PROKR2	missense	NM_144773.4:c.518T>G p.(Leu173Arg)	0.003	het	AD/AR	233	no	Benign to be considers	BS2,BP4_Strong,BS3_Moderate,PS3_Supporting,PP5
WGS/WES	11	White European	Male	KS	PROKR2	missense	NM_144773.4:c.518T>G p.(Leu173Arg)	0.003	het	AD/AR	43	no	Benign to be considers	BS2,BP4_Strong,BS3_Moderate,PS3_Supporting,PP5
WES	12	White European	Female	KS	PROKR2	missense	NM_144773.4:c.518T>G p.(Leu173Arg)	0.003	het	AD/AR	323	no	Benign to be considers	BS2,BP4_Strong,BS3_Moderate,PS3_Supporting,PP5
WES	13	White European	Male	KS	WDR11	missense	NM_018117.12:c.2267G>A p.(Arg756His)	9.046e-05	het	AD	144	no	Uncertain significance	PM2_Supporting
WGS	14	White European	Male	KS	WDR11	missense	NM_018117.12:c.2000C>G p.(Ser667Cys)	0	het	AD	42	no	Uncertain significance	PM2_Supporting,BP4
90_exomes	15	White European	Male	KS	WDR11	missense	NM_018117.12:c.1495G>T p.(Val499Leu)	0	het	AD	64	no	Uncertain significance	PM2_Supporting,BP4
WGS	16	White European	Male	KS	SMCHD1	missense	NM_015295.3:c.4700A>G p.(Asn1567Ser)	0	het	AD/Digenic	37	no	Uncertain significance	PM2_Supporting,PP2,BP4_Moderate
WGS/WES	17	White European	Male	KS	SMCHD1	missense	NM_015295.3:c.3340G>A p.(Val1114Ile)	1.972e-05	het	AD/Digenic	41	no	Uncertain significance	PM2_Supporting,PP2,BP4_Moderate
WES	18	White European	Male	KS	SMCHD1	missense	NM_015295.3:c.3281A>G p.(Asn1094Ser)	0	het	AD/Digenic	108	no	Uncertain significance	PM2,PP2_supporting, BP4_supporting
WES	19	White European	Female	KS	SEMA3A	missense	NM_006080.3:c.422G>A p.(Cys141Tyr)	0	het	AD	46	no	Uncertain significance P	PP3_Strong,PM2_Supporting
WGS/WES	20	White European	Male	KS	SEMA3A	missense	NM_006080.3:c.2201G>A p.(Arg734Gln)	0	het	AD	201	Paternal	Uncertain significance	PM1_Supporting,PM2_Supporting,BP4
WGS/WES	21	White European	Male	KS	SEMA3G	missense	NM_020163.3:c.1174C>T p.(Arg392Trp)	0.0001	het	.	43	no	Uncertain significance	PM2_Supporting,BP1
WGS/WES	22	White European	Male	KS	POLA1	missense	NM_001330360.2:c.3152A>G p.(Lys1051Arg)	0	hemi	X-LINK	12	Brother hemi	Uncertain significance	PM2_Supporting,BP1
WGS/WES	23	.	Male	KS	KLB	missense	NM_175737.4:c.251A>T p.(Asn84Ile)	0	het	.	52	Maternal	Uncertain significance	PM2_Supporting,PP3,BP1
WGS	24	White European	Male	KS	PCSK1	missense	NM_000439.5:c.446T>C p.(Ile149Thr)	0	het	AD	38	no	Uncertain significance	PM2_Supporting
WGS	25	White European	Female	KS	CHD7	missense	NM_017780.4:c.5606A>G p.(Asp1869Gly)	0	het	AD	50	no	Uncertain significance	PP3_Strong, PM2,BP1_Supporting
WES	26	White European	Male	KS	FGF8	missense	NM_033163.5:c.697C>T p.(Arg233Cys)	1.171e-05	het	AD/Digenic	35	no	Uncertain significance	PM2_Supporting,PP2
WGS	27	White European	Male	KS	CCDC141	stopgain	NM_173648.4:c.2713G>T p.(Glu905Ter)	0	het	.	36	no	Uncertain significance P	PP3_Strong,PM2_Supporting
WGS	28	White European	Male	KS	PROKR2	missense	NM_144773.4:c.1132G>A p.(Val378Met)	0	het	AD/AR	29	no	Uncertain significance	PM2_Supporting,BP4
WES	29	White European	Male	KS	FGF17	missense	NM_003867.4:c.286C>T p.(Arg96Trp)	0	het	AD/Multigenic	96	no	Uncertain significance	PP3_Moderate,PM2_Supporting
WGS	30	Middle Eastern	Male	KS	PROKR2	missense	NM_144773.4:c.403C>T p.(Arg135Cys)	4.88e-06	het	AD/AR	38	no	Uncertain significance	PM2_Supporting,PP3
WGS	31				PROKR2	missense	NM_144773.4:c.680T>C p.(Ile227Thr)	0	het	AD/AR	34	no	Uncertain significance	PM2_Supporting
WGS	32	White European	Male	KS	TCF12	nonframeshift deletion	NM_207037.2:c.444_446del p.(Ser149del)	1.171e-05	het	AD	36	Maternal	Uncertain significance	PM4,PM2_Supporting
WGS					PROKR2	missense	NM_144773.4:c.803G>A p.(Arg268His)	7.293e-05	het	AD/AR	31	Maternal	Uncertain significance	PM5,PM2_Supporting,BP4
WES	33	White European	Male	KS	PROKR2	missense	NM_144773.4:c.271C>T p.(Leu91Phe)	0	het	AD/AR	89	no	Uncertain significance	PM2_Supporting
WES					NRP2	missense	NM_003872.3:c.1673C>T p.(Pro558Leu)	0	het	.	113	no	Uncertain significance	PP3_Moderate,PM2_Supporting,BP1
WGS	34	Middle Eastern	Male	KS	FGF8	missense	NM_033163.5:c.79G>C p.(Gly27Arg)	0	het	AD/Digenic	35	no	Uncertain significance	PM2_Supporting,PP2,BP4
WGS					PROK2	missense	NM_001126128.2:c.146G>T p.(Ser49Ile)	0	het	AD/AR	28	no	Uncertain significance LP	PP3_Moderate,PM2_Supporting,PP2
WGS	35	.	Male	KS	FGF17	missense	NM_003867.4:c.416C>T p.(Thr139Met)	0	het	AD/Multigenic	37	no	Uncertain significance	PP3_Moderate,PM2_Supporting
WGS					FGFR1	missense	NM_001174067.2:c.62G>A p.(Cys21Tyr)	0	het	AD/Digenic/Multigenic	31	no	Uncertain significance	PM2_Supporting,PP2,BP4_Moderate
WES	36	White European	Male	KS	DCC	missense	NM_005215.4:c.2593G>A p.(Ala865Thr)	0	het	AD	358	no	Uncertain significance	PM1_Supporting,PM2_Supporting
WES					AXL	missense	NM_021913.5:c.490G>A p.(Gly164Arg)	0	het	.	695	no	Uncertain significance	PM2_Supporting,PP3,BP1
nCHH, normosmic Congenital Hypogonadotropic Hypogonadism; KS, Kallmann syndrome; WES, Whole exome sequencing; WGS, whole genome sequencing; AR, autosomal recessive; AD, autosomal dominant.

## Sheet: Supplementary Table S8
Supplementary Table S8. Pathogenic variants in CPHD-associated genes in CHH probands without identified variants in known CHH genes
Seen in	Subject ID		Race	Sex	Diagnosis	CPHD Gene	ExonicFunc	HGVS	Zyg	MoI	Cov	gnomad41_exome_faf99	gnomad41_genome_faf99	CADD_v17_PHRED	REVEL_score	alphamissense_pathogenicity	Classification
WES	1		White European	Male	KS	BMP4	missense	NM_001202.6:c.340G>T p.(Ala114Ser)	het	AD	39	6.808e-05		25	0.537	0.2576	Supporting Pathogenic
WGS/WES	2		White European	Male	nCHH	BRAF	missense	NM_001354609.2:c.1381C>G p.(Gln461Glu)	het	AD	32	7.2e-07		25.1	0.516	0.2164	Supporting Pathogenic
WGS	3		White European	Male	KS	CDON	missense	NM_001378964.1:c.1951T>C p.(Tyr651His)	het	AD	28	0.0003	0.0007	26.8	0.563	0.4001	Pathogenic
WGS	4		.	Female	KS	CDON	missense	NM_016952.6:c.2600G>A p.(Arg867Gln)	het	AD	26	5.35e-06		29.2	0.564	0.4128	Supporting Pathogenic
WGS/WES	5		White European	Male	KS	DCHS1	missense	NM_003737.4:c.683A>G p.(Tyr228Cys)	het	AD	152	2.37e-05	8e-06	26	0.292	0.5702	Supporting Pathogenic
WGS/WES	6		White European	Male	KS	DCHS1	missense	NM_003737.4:c.9115G>C p.(Ala3039Pro)	het	AD	27	7.41e-06	4.88e-06	26.7	0.312	0.8972	Pathogenic
WES	7		White European	Male	nCHH	DCHS1	missense	NM_003737.4):c.415C>T p.(His139Tyr)	het	AD	572			23.4	0.263	0.564	Supporting Pathogenic
WES	8		White European	Male	KS	DCHS2	stopgain	NM_001358235.2:c.4095T>G p.(Tyr1365*)	het	AD/AR	153	7.048e-05		31	.	.	Pathogenic
WGS/WES	9		other Asian	Male	KS	DCHS2	frameshift insertion	NM_001358235.2):c.4123dup p.(Ala1375Glyfs*3)	het	AD/AR	136	0.0018	0.0015	35	.	.	Pathogenic
WGS/WES						DCHS2	missense	NM_001358235.2):c.5456T>C p.(Val1819Ala)	het	AD/AR	99	0.004	0.0012	25.3	0.566	0.4207	Supporting Pathogenic
WGS/WES	10		Middel East	Male	nCHH	DCHS2	missense	NM_001358235.2:c.4123dup p.(Ala1375Glyfs*3)	het	AD/AR	75	.	.	.	.	.	Supporting Pathogenic
WES	11		White European/ Ilou LEJEUNE	Male	nCHH	DCHS2	missense	NM_001358235.2:c.1213G>T p.(Asp405Tyr)	het	AD/AR	518			28.9	0.826	0.6543	Pathogenic
WGS	12		White European	Male	KS	DCHS2	missense	NM_001358235.2:c.2113G>A p.(Gly705Arg)	het	AD/AR	13	8.52e-06		25.7	0.858	0.9252	Supporting Pathogenic
WGS			White European	Male	KS	DCHS2	missense	NM_001358235.2:c.2462T>C p.(Ile821Thr)	het	AD/AR	37	8.35e-06		24.1	0.505	0.2071	Supporting Pathogenic
WGS	13		.	Male	nCHH	FAT2	splicing	NM_001447.3:c.9194-5A>G p.?	het	AD	29	.		2.268	.	.	Pathogenic
WGS/WES	14		White European	Female	KS	FAT2	nonframeshift insertion	NM_001447.3:c.5148_5150dup p.(Lys1717dup)	het	AD	40	8.862e-05	.	.	.	.	Supporting Pathogenic
WGS	15		Middle Eastern/Khaled ABOHAIMED	Male	nCHH	FAT2	splicing	NM_001447.3:c.4790-4T>A p.?	het	AD	26	8.4e-07		7.8	.	.	Pathogenic
WES	16		White European	Female	KS	FAT2	missense	NM_001447.3:c.10382C>A p.(Pro3461His)	het	AD	114	1.295e-05		27	0.604	0.4719	Supporting Pathogenic
WGS/WES	17		White European	Male	KS	FAT2	missense	NM_001447.3:c.10034C>T p.(Ala3345Val)	het	AD	26	6.52e-06		31	0.649	0.5221	Supporting Pathogenic
WGS	18		.	Male	nCHH	FAT2	missense	NM_001447.3:c.12706C>T p.(Arg4236Trp)	het	AD	38	5.031e-05	6.847e-05	24.9	0.524	0.4827	Supporting Pathogenic
WGS	19		White European	Male	KS	FOXA2	frameshift deletion	NM_021784.5:c.831_853del p.(Gly279Profs*81)	het	AD	40			33	.	.	Pathogenic
WGS	20		.	Male	nCHH	FOXA2	missense	NM_021784.5:c.1360G>T p.(Val454Leu)	het	AD	38	6.539e-05		21.2	0.551	0.2507	Supporting Pathogenic
WGS	21		White European	Male	KS	FOXL2	missense	NM_023067.4:c.823A>G p.(Asn275Asp)	het	AD	10			21.3	0.349	0.5283	Supporting Pathogenic
WGS	22		White European	Female	KS	GLI2	missense	NM_001374353.1:c.2593A>T p.(Thr865Ser)	het	AD	12	8.8e-07		24.3	0.754	0.2601	Supporting Pathogenic
WGS/WES	23		White European	Male	KS	GLI3	missense	NM_000168.6:c.748C>T p.(Pro250Ser)	het	AD	48	3.1e-06		25.1	0.582	0.3166	Supporting Pathogenic
WES	24		White European	Male	nCHH	KAT6A	missense	NM_006766.5:c.5330T>C p.(Val1777Ala)	het	AD	109	8.1e-06		23.5	0.141	0.8832	Supporting Pathogenic
WES	25		White European	Male	nCHH	KCNQ1	missense	NM_000218.3:c.1831G>A p.(Asp611Asn)	het	AD/AR/Digenic	429	6.653e-05	4.766e-05	27.7	0.593	0.093	Supporting Pathogenic
WGS/WES	26		White European	Male	KS	MAGEL2	missense	NM_019066.5:c.1719_1730del p.(Leu574_Pro577del)	het	AD	28	3.92e-06	1.172e-05	13.09			Supporting Pathogenic
WGS/WES	27		White European	Male	nCHH	MAGEL2	missense	NM_019066.5:c.2182C>T p.(Arg728Cys)	het	AD	35	.	.	24.1		0.1705	Supporting Pathogenic
WES	28		White European	Male	nCHH	MAGEL2	missense	NM_019066.5:c.811C>G p.(Pro271Ala)	het	AD	566	1.211e-05	.	20.6		0.0697	Supporting Pathogenic
WGS	29		White European	Male	nCHH	PAX6	frameshift deletion	NM_001368929.2:c.721_731del p.(Lys241Glyfs*7)	het	AD	43	2.415e-05	.	0.67	.	.	Pathogenic
WGS/WES	30		White European	Male	nCHH	POU1F1	frameshift insertion	NM_001122757.3:c.190_197dup p.(Val67Ilefs*4)	het	AR/AD	44	.		.	.	.	Pathogenic
WGS/WES	31		White European	Female	nCHH	ROBO1	missense	NM_002941.4:c.2272T>C p.(Phe758Leu)	het	AD/AR	51	3.086e-05	2.847e-05	25.1	0.504	0.9677	Supporting Pathogenic
WGS	32		White European	Female	KS	ROBO1	stopgain	NM_002941.4:c.4870C>T p.(Arg1624*)	het	AD/AR	43	1.94e-06		43	.	.	Pathogenic
WGS/WES	33		White European	Male	KS	ROBO1	missense	NM_002941.4:c.2390G>T p.(Ser797Ile)	het	AD/AR	42	.	.	22.9	0.303	0.6843	Supporting Pathogenic
WGS	34		White European	Male	nCHH	ROBO1	missense	NM_002941.4:c.1934C>G p.(Pro645Arg)	het	AD/AR	27	.		27.6	0.689	0.6496	Pathogenic
WGS	35		White European	Male	nCHH	ROBO1	missense	NM_002941.4:c.2120A>G p.(Tyr707Cys)	het	AD/AR	44	.		26	0.875	0.8734	Pathogenic
WES	36		African / Caribbean	Male	nCHH	TCF7L1	missense	NM_031283.3:c.668G>A p.(Arg223Gln)	het	AD	72	4.448e-05		32	0.665	0.4405	Supporting Pathogenic
WES	37		White European	Male	KS	TGIF1	missense	NM_003244.4:c.289A>G p.(Met97Val)	het	AD	138	8.531e-05	4.764e-05	24.5	0.716	0.8506	Pathogenic
CHH, Congenital Hypogonadotropic Hypogonadism; CPHD, combined pituitary hormone deficiency; WES, Whole exome sequencing; WGS, whole genome sequencing; AR, autosomal recessive; AD, autosomal dominant.

## Sheet: Supplementary Table S9
Supplementary Table S9 Exrpression of CPHD-associated genes found in negative CHH probands
Genes	Expression in human hypothalamus (TPM)*	Expression in human pituitary (TPM)*	Expression in GnRH neurons in mouse#	Reproductive or smell phenotypes in mouse (MGI)	Diseases in human (OMIM)	LOEUF	Z missense	PPI
ROBO1	9.191	13.75	= = =	Abnormal sex gland morphology	Nystagmus 8, congenital, autosomal recessive -AR; Neurooculorenal syndrome-AR; Pituitary hormone deficiency, combined or isolated, 8-AD	0.86	1.57	Yes
DCHS1	5.616	4.993	= = =	No	Mitral valve prolapse 2-AD; Van Maldergem syndrome 1-AR	0.49	1.57	No
TCF7L1	4.382	12.02	up down =	Reduced fertility	-	0.47	1.18	Yes
BRAF	3.9	9.382	= = =	Female infertility	Adenocarcinoma of lung, somatic; Cardiofaciocutaneous syndrome-AD; Colorectal cancer, somatic; LEOPARD syndrome 3-AD; Melanoma, malignant, somatic; Nonsmall cell lung cancer, somatic; Noonan syndrome 7-AD	0.24	4.91	Yes
GLI3	0.7922	0.87	= = down	No	Greig cephalopolysyndactyly syndrome - AD; Pallister-Hall syndrome - AD; Polydactyly, postaxial, types A1 and B - AD; Polydactyly, preaxial, type IV - AD	0.3	1.07	Yes
BMP4	0.7749	2.825	= = =	Decreased primordial germ cell number, abnormal seminiferous tubule morphology, small testis, abnormal external female genitalia morphology, abnormal male reproductive system morphology, reduced female fertility, decreased litter size	Microphthalmia, syndromic 6-AD; Orofacial cleft 11-AD	0.26	1.75	Yes
CDON	0.5416	2.377	= = =	No	Holoprosencephaly 11 - AD	0.73	1.77	No
GLI2	0.5723	3.247	= = =	No	Culler-Jones syndrome - AD; Holoprosencephaly 9 - AD	0.36	0.5	Yes
MAGEL2	17.47	16.08	down up =	Abnormal corpus luteum morphology, delayed vaginal opening, delayed estrous cycle, decreased litter size, reduced male fertility; impaired olfaction	Schaaf-Yang syndrome-AD	no data	-1.6	Yes
KAT6A	5.054	10.29	= = =	Reduced fertility	Arboleda-Tham syndrome-AD	0.08	3.14	No
PAX6	0.9811	1.98	= up =	Absent nasal placodes; abnormal olfactory epithelium morphology	Coloboma of optic nerve - AD; Coloboma, ocular - AD; Morning glory disc anomaly - AD; Aniridia - AD; Anterior segment dysgenesis 5, multiple subtypes - AD; Cataract with late-onset corneal dystrophy - AD; Foveal hypoplasia 1 - AD; Keratitis - AD; Optic nerve hypoplasia - AD	0.23	3.26	Yes
TGIF1	2.506	5.48	-	Reduced female fertility, abnormal pregnancy	Holoprosencephaly 4-AD	0.48	1.49	No
KCNQ1	0.759	6.868	-	No	Long QT syndrome 1, acquired, susceptibility to-AD; Atrial fibrillation, familial, 3-AD; Jervell and Lange-Nielsen syndrome-AR; Long QT syndrome 1-AD; Short QT syndrome 2-AD	0.92	0.91	No
FOXL2	0.3942	19.02	-	Oligozoospermia, abnormal ovary morphology, small ovary, decreased Sertoli cell number, small testis, female infertility, reduced male fertility	Blepharophimosis, epicanthus inversus, and ptosis, types 1 and 2-AD,AR; Premature ovarian failure 3-AD	1.913	-0.8	Yes
DCHS2	0.3697	0.6639	-	No	-	0.91	0.3	No
FAT2	0.211	0.5473	-	No	Spinocerebellar ataxia 45-AD	0.55	4.07	No
POU1F1	0.0771	112.6	-	Infertility	Pituitary hormone deficiency, combined or isolated, 1-AD/AR	0.92	0.75	Yes
FOXA2	0	0.1054	-	Absent estrous cycle, abnormal uterus physiology, reduced female fertility, decreased litter size	-	0.52	-0.92	Yes
*: All these data are from GTEx(https://www.gtexportal.org/home/index.html), #: All these data are from the paper (PMID: 40093908), "=" indicates no change of gene expression, "up" indicates upregulation of gene expression, "down" indicates downregulation of gene expression at E12.5, E14.5 and E18.5 in mouse GnRH neurons, "-" in this column indicates no expression in mouse GnRH neurons; MGI:Mouse…

## Sheet: Supplementary Table S10
Supplementary Table S10.Pathogenic variants in CPHD genes identified in CPHD probands
Seen in	Subject ID	Race	Sex	Diagnosis	Gene CHH	CPHD Gene	ExonicFunc	HGVS	gnomad40	Zyg	MoI	Cov	Family analysis	ACMG Class	Germline rules
WES	1	White European	Male	CPHD	Negative	DCHS2	nonframeshift deletion	NM_001358235.2:c.6863_6865del p.(Glu2288del)	0	het		112	Paternal	Uncertain significance	PM2_Supporting,BP4
WES		White European	Male	CPHD	Negative	FGF8	Missense	NM_033163.5:c.551G>A p.(Arg184His)	0	het	AD/Digenic	88	Paternal	Likely pathogenic	PP3_Moderate,PM2_Supporting,PP2
WES	2	White European	Male	CPHD	Negative	DCHS2	nonframeshift deletion	NM_001358235.2:c.3831_3836del p.(Met1278_Ala1279del)	0.001	het	AD/AR?	20	Paternal	Uncertain significance	PM4,PM2_Supporting
WES	3	Other Asian	Male	CPHD	Negative	GPR161	frameshift deletion	ENST00000682931.1:c.1502del p.(Gly501Alafs*9)	3.761e-05	het	AD/AR	147	No	Pathogenic	PM2_Supporting
WES	4	White European	Male	CPHD	Negative	ROBO1	Missense	NM_002941.4:c.481G>A p.(Ala161Thr)	0	het	AD/AR	90	No	Uncertain significance	PM2_Supporting,PP3,BP1
WGS	5	White European	Male	CPHD	Negative	FGFR1	Splicing	NM_023110.3:c.1552+1G>A p.?	0	het	AD/Digenic/Multigenic	34	no	Likely pathogenic	PVS1,PM2_Supporting
WES	6	White European	Male	CPHD	Negative	PROP1	frameshift deletion	NM_006261.5:c.301_302del p.(Leu102Cysfs*8)	0.0001	het	AR	210	No	Pathogenic	PVS1,PP5_Very Strong,PM2_Supporting
WES		White European	Male	CPHD	Negative	PROP1	Missense	NM_006261.5:c.334C>G p.(Arg112Gly)	0	het	AR	158	No	Likely pathogenic	PP3_Strong,PM1,PM2_Supporting
CHH, Congenital Hypogonadotropic Hypogonadism; CPHD, combined pituitary hormone deficiency; WES, Whole exome sequencing; WGS, whole genome sequencing; AR, autosomal recessive; AD, autosomal dominant

[truncated: 3 more sheets: Supplementary Table S11, Supplementary Table S12, Supplementary Table S13]
